# Supplementary material for: Introducing chaos behavior to kernel relevance vector machine (RVM) for four-class EEG classification
Source: PLoS One. 2018 Jun 29;13(6):e0198786. doi: 10.1371/journal.pone.0198786 (PMC6025910; doi:10.1371/journal.pone.0198786)
Supplement: S1 Table — Data for probability distribution of the logistic map with A = 4. (XLSX) [file pone.0198786.s001.xlsx]

## Sheet: Sheet1
This is the data for drawing Fig 5
Y	P(Y)
0	Inf
0.01	3.19913
0.02	2.27364
0.03	1.86597
0.04	1.62437
0.05	1.46051
0.06	1.34033
0.07	1.24755
0.08	1.17331
0.09	1.11226
0.1	1.06103
0.11	1.01732
0.12	0.979531
0.13	0.946496
0.14	0.917354
0.15	0.891446
0.16	0.868261
0.17	0.847396
0.18	0.828528
0.19	0.811392
0.2	0.795775
0.21	0.781496
0.22	0.768407
0.23	0.756381
0.24	0.745311
0.25	0.735105
0.26	0.725684
0.27	0.71698
0.28	0.708932
0.29	0.701491
0.3	0.694609
0.31	0.688248
0.32	0.682371
0.33	0.676949
0.34	0.671953
0.35	0.667359
0.36	0.663146
0.37	0.659294
0.38	0.655787
0.39	0.652609
0.4	0.649747
0.41	0.647191
0.42	0.644928
0.43	0.642952
0.44	0.641254
0.45	0.639827
0.46	0.638667
0.47	0.637769
0.48	0.63713
0.49	0.636747
0.5	0.63662
0.51	0.636747
0.52	0.63713
0.53	0.637769
0.54	0.638667
0.55	0.639827
0.56	0.641254
0.57	0.642952
0.58	0.644928
0.59	0.647191
0.6	0.649747
0.61	0.652609
0.62	0.655787
0.63	0.659294
0.64	0.663146
0.65	0.667359
0.66	0.671953
0.67	0.676949
0.68	0.682371
0.69	0.688248
0.7	0.694609
0.71	0.701491
0.72	0.708932
0.73	0.71698
0.74	0.725684
0.75	0.735105
0.76	0.745311
0.77	0.756381
0.78	0.768407
0.79	0.781496
0.8	0.795775
0.81	0.811392
0.82	0.828528
0.83	0.847396
0.84	0.868261
0.85	0.891446
0.86	0.917354
0.87	0.946496
0.88	0.979531
0.89	1.01732
0.9	1.06103
0.91	1.11226
0.92	1.17331
0.93	1.24755
0.94	1.34033
0.95	1.46051
0.96	1.62437
0.97	1.86597
0.98	2.27364
0.99	3.19913
1	Inf
