# Supplementary material for: Introducing chaos behavior to kernel relevance vector machine (RVM) for four-class EEG classification
Source: PLoS One. 2018 Jun 29;13(6):e0198786. doi: 10.1371/journal.pone.0198786 (PMC6025910; doi:10.1371/journal.pone.0198786)
Supplement: S2 Table — Data for describing the Lyapunov exponent of the transformed system with A. (XLSX) [file pone.0198786.s002.xlsx]

## Sheet: Sheet1
This is the data for drawing Fig 6
X axis	Y axis
A	Lyapunov exponent
0	#NAME?
0.001	-6.90826
0.002	-6.21561
0.003	-5.81064
0.004	-5.52346
0.005	-5.30082
0.006	-5.119
0.007	-4.96535
0.008	-4.83232
0.009	-4.71504
0.01	-4.61018
0.011	-4.51538
0.012	-4.42887
0.013	-4.34933
0.014	-4.27572
0.015	-4.20723
0.016	-4.1432
0.017	-4.08308
0.018	-4.02642
0.019	-3.97286
0.02	-3.92207
0.021	-3.87379
0.022	-3.82777
0.023	-3.78383
0.024	-3.74177
0.025	-3.70146
0.026	-3.66274
0.027	-3.62551
0.028	-3.58965
0.029	-3.55507
0.03	-3.52167
0.031	-3.48939
0.032	-3.45815
0.033	-3.42789
0.034	-3.39854
0.035	-3.37006
0.036	-3.3424
0.037	-3.31551
0.038	-3.28935
0.039	-3.26389
0.04	-3.23908
0.041	-3.2149
0.042	-3.19131
0.043	-3.16829
0.044	-3.14581
0.045	-3.12385
0.046	-3.10238
0.047	-3.08139
0.048	-3.06085
0.049	-3.04074
0.05	-3.02105
0.051	-3.00176
0.052	-2.98285
0.053	-2.96432
0.054	-2.94614
0.055	-2.92831
0.056	-2.9108
0.057	-2.89362
0.058	-2.87674
0.059	-2.86016
0.06	-2.84387
0.061	-2.82785
0.062	-2.81211
0.063	-2.79663
0.064	-2.78139
0.065	-2.76641
0.066	-2.75165
0.067	-2.73713
0.068	-2.72284
0.069	-2.70876
0.07	-2.69488
0.071	-2.68122
0.072	-2.66775
0.073	-2.65448
0.074	-2.64139
0.075	-2.62848
0.076	-2.61576
0.077	-2.60321
0.078	-2.59082
0.079	-2.5786
0.08	-2.56655
0.081	-2.55464
0.082	-2.5429
0.083	-2.5313
0.084	-2.51984
0.085	-2.50853
0.086	-2.49735
0.087	-2.48632
0.088	-2.47541
0.089	-2.46463
0.09	-2.45398
0.091	-2.44346
0.092	-2.43305
0.093	-2.42277
0.094	-2.41259
0.095	-2.40254
0.096	-2.39259
0.097	-2.38275
0.098	-2.37302
0.099	-2.36339
0.1	-2.35387
0.101	-2.34445
0.102	-2.33512
0.103	-2.32589
0.104	-2.31676
0.105	-2.30771
0.106	-2.29876
0.107	-2.2899
0.108	-2.28113
0.109	-2.27244
0.11	-2.26383
0.111	-2.25531
0.112	-2.24687
0.113	-2.23851
0.114	-2.23023
0.115	-2.22203
0.116	-2.2139
0.117	-2.20585
0.118	-2.19787
0.119	-2.18996
0.12	-2.18212
0.121	-2.17436
0.122	-2.16666
0.123	-2.15903
0.124	-2.15146
0.125	-2.14396
0.126	-2.13653
0.127	-2.12916
0.128	-2.12185
0.129	-2.1146
0.13	-2.10741
0.131	-2.10028
0.132	-2.09321
0.133	-2.0862
0.134	-2.07925
0.135	-2.07235
0.136	-2.0655
0.137	-2.05871
0.138	-2.05198
0.139	-2.04529
0.14	-2.03866
0.141	-2.03208
0.142	-2.02555
0.143	-2.01907
0.144	-2.01264
0.145	-2.00626
0.146	-1.99992
0.147	-1.99364
0.148	-1.9874
0.149	-1.9812
0.15	-1.97505
0.151	-1.96895
0.152	-1.96289
0.153	-1.95687
0.154	-1.9509
0.155	-1.94497
0.156	-1.93908
0.157	-1.93323
0.158	-1.92742
0.159	-1.92166
0.16	-1.91593
0.161	-1.91024
0.162	-1.90459
0.163	-1.89898
0.164	-1.89341
0.165	-1.88787
0.166	-1.88238
0.167	-1.87692
0.168	-1.87149
0.169	-1.8661
0.17	-1.86075
0.171	-1.85543
0.172	-1.85014
0.173	-1.84489
0.174	-1.83967
0.175	-1.83449
0.176	-1.82934
0.177	-1.82422
0.178	-1.81914
0.179	-1.81408
0.18	-1.80906
0.181	-1.80407
0.182	-1.79911
0.183	-1.79418
0.184	-1.78928
0.185	-1.78441
0.186	-1.77957
0.187	-1.77475
0.188	-1.76997
0.189	-1.76522
0.19	-1.76049
0.191	-1.75579
0.192	-1.75112
0.193	-1.74648
0.194	-1.74187
0.195	-1.73728
0.196	-1.73272
0.197	-1.72818
0.198	-1.72367
0.199	-1.71919
0.2	-1.71473
0.201	-1.7103
0.202	-1.70589
0.203	-1.70151
0.204	-1.69715
0.205	-1.69281
0.206	-1.6885
0.207	-1.68422
0.208	-1.67995
0.209	-1.67571
0.21	-1.6715
0.211	-1.66731
0.212	-1.66314
0.213	-1.65899
0.214	-1.65486
0.215	-1.65076
0.216	-1.64668
0.217	-1.64262
0.218	-1.63858
0.219	-1.63456
0.22	-1.63057
0.221	-1.62659
0.222	-1.62264
0.223	-1.61871
0.224	-1.61479
0.225	-1.6109
0.226	-1.60703
0.227	-1.60318
0.228	-1.59934
0.229	-1.59553
0.23	-1.59174
0.231	-1.58796
0.232	-1.58421
0.233	-1.58047
0.234	-1.57675
0.235	-1.57305
0.236	-1.56937
0.237	-1.56571
0.238	-1.56206
0.239	-1.55844
0.24	-1.55483
0.241	-1.55124
0.242	-1.54766
0.243	-1.54411
0.244	-1.54057
0.245	-1.53704
0.246	-1.53354
0.247	-1.53005
0.248	-1.52658
0.249	-1.52313
0.25	-1.51969
0.251	-1.51626
0.252	-1.51286
0.253	-1.50947
0.254	-1.50609
0.255	-1.50274
0.256	-1.49939
0.257	-1.49607
0.258	-1.49276
0.259	-1.48946
0.26	-1.48618
0.261	-1.48291
0.262	-1.47966
0.263	-1.47643
0.264	-1.4732
0.265	-1.47
0.266	-1.46681
0.267	-1.46363
0.268	-1.46047
0.269	-1.45732
0.27	-1.45418
0.271	-1.45106
0.272	-1.44795
0.273	-1.44486
0.274	-1.44178
0.275	-1.43872
0.276	-1.43566
0.277	-1.43263
0.278	-1.4296
0.279	-1.42659
0.28	-1.42359
0.281	-1.4206
0.282	-1.41763
0.283	-1.41467
0.284	-1.41172
0.285	-1.40879
0.286	-1.40587
0.287	-1.40296
0.288	-1.40006
0.289	-1.39718
0.29	-1.39431
0.291	-1.39145
0.292	-1.3886
0.293	-1.38576
0.294	-1.38294
0.295	-1.38013
0.296	-1.37733
0.297	-1.37454
0.298	-1.37176
0.299	-1.369
0.3	-1.36624
0.301	-1.3635
0.302	-1.36077
0.303	-1.35805
0.304	-1.35534
0.305	-1.35265
0.306	-1.34996
0.307	-1.34729
0.308	-1.34462
0.309	-1.34197
0.31	-1.33933
0.311	-1.3367
0.312	-1.33407
0.313	-1.33146
0.314	-1.32886
0.315	-1.32628
0.316	-1.3237
0.317	-1.32113
0.318	-1.31857
0.319	-1.31602
0.32	-1.31348
0.321	-1.31096
0.322	-1.30844
0.323	-1.30593
0.324	-1.30343
0.325	-1.30095
0.326	-1.29847
0.327	-1.296
0.328	-1.29354
0.329	-1.29109
0.33	-1.28865
0.331	-1.28622
0.332	-1.2838
0.333	-1.28139
0.334	-1.27899
0.335	-1.2766
0.336	-1.27421
0.337	-1.27184
0.338	-1.26947
0.339	-1.26712
0.34	-1.26477
0.341	-1.26243
0.342	-1.2601
0.343	-1.25778
0.344	-1.25547
0.345	-1.25317
0.346	-1.25088
0.347	-1.24859
0.348	-1.24632
0.349	-1.24405
0.35	-1.24179
0.351	-1.23954
0.352	-1.2373
0.353	-1.23506
0.354	-1.23284
0.355	-1.23062
0.356	-1.22841
0.357	-1.22621
0.358	-1.22402
0.359	-1.22184
0.36	-1.21966
0.361	-1.21749
0.362	-1.21533
0.363	-1.21318
0.364	-1.21104
0.365	-1.2089
0.366	-1.20677
0.367	-1.20465
0.368	-1.20254
0.369	-1.20043
0.37	-1.19834
0.371	-1.19625
0.372	-1.19417
0.373	-1.19209
0.374	-1.19002
0.375	-1.18796
0.376	-1.18591
0.377	-1.18387
0.378	-1.18183
0.379	-1.1798
0.38	-1.17778
0.381	-1.17576
0.382	-1.17376
0.383	-1.17176
0.384	-1.16976
0.385	-1.16778
0.386	-1.1658
0.387	-1.16382
0.388	-1.16186
0.389	-1.1599
0.39	-1.15795
0.391	-1.15601
0.392	-1.15407
0.393	-1.15214
0.394	-1.15021
0.395	-1.1483
0.396	-1.14639
0.397	-1.14448
0.398	-1.14259
0.399	-1.1407
0.4	-1.13881
0.401	-1.13694
0.402	-1.13507
0.403	-1.1332
0.404	-1.13135
0.405	-1.1295
0.406	-1.12765
0.407	-1.12581
0.408	-1.12398
0.409	-1.12216
0.41	-1.12034
0.411	-1.11853
0.412	-1.11672
0.413	-1.11492
0.414	-1.11313
0.415	-1.11134
0.416	-1.10956
0.417	-1.10778
0.418	-1.10602
0.419	-1.10425
0.42	-1.1025
0.421	-1.10075
0.422	-1.099
0.423	-1.09726
0.424	-1.09553
0.425	-1.0938
0.426	-1.09208
0.427	-1.09037
0.428	-1.08866
0.429	-1.08695
0.43	-1.08526
0.431	-1.08357
0.432	-1.08188
0.433	-1.0802
0.434	-1.07852
0.435	-1.07686
0.436	-1.07519
0.437	-1.07353
0.438	-1.07188
0.439	-1.07024
0.44	-1.0686
0.441	-1.06696
0.442	-1.06533
0.443	-1.06371
0.444	-1.06209
0.445	-1.06047
0.446	-1.05887
0.447	-1.05726
0.448	-1.05567
0.449	-1.05408
0.45	-1.05249
0.451	-1.05091
0.452	-1.04933
0.453	-1.04776
0.454	-1.0462
0.455	-1.04464
0.456	-1.04308
0.457	-1.04153
0.458	-1.03999
0.459	-1.03845
0.46	-1.03692
0.461	-1.03539
0.462	-1.03386
0.463	-1.03234
0.464	-1.03083
0.465	-1.02932
0.466	-1.02782
0.467	-1.02632
0.468	-1.02482
0.469	-1.02334
0.47	-1.02185
0.471	-1.02037
0.472	-1.0189
0.473	-1.01743
0.474	-1.01597
0.475	-1.01451
0.476	-1.01305
0.477	-1.0116
0.478	-1.01016
0.479	-1.00872
0.48	-1.00728
0.481	-1.00585
0.482	-1.00442
0.483	-1.003
0.484	-1.00159
0.485	-1.00017
0.486	-0.998766
0.487	-0.997363
0.488	-0.995965
0.489	-0.994572
0.49	-0.993183
0.491	-0.991798
0.492	-0.990419
0.493	-0.989043
0.494	-0.987672
0.495	-0.986306
0.496	-0.984944
0.497	-0.983587
0.498	-0.982234
0.499	-0.980885
0.5	-0.979541
0.501	-0.978202
0.502	-0.976866
0.503	-0.975536
0.504	-0.974209
0.505	-0.972887
0.506	-0.971569
0.507	-0.970255
0.508	-0.968946
0.509	-0.967641
0.51	-0.96634
0.511	-0.965044
0.512	-0.963752
0.513	-0.962464
0.514	-0.96118
0.515	-0.9599
0.516	-0.958625
0.517	-0.957354
0.518	-0.956086
0.519	-0.954824
0.52	-0.953565
0.521	-0.95231
0.522	-0.951059
0.523	-0.949813
0.524	-0.94857
0.525	-0.947332
0.526	-0.946097
0.527	-0.944867
0.528	-0.943641
0.529	-0.942418
0.53	-0.9412
0.531	-0.939986
0.532	-0.938775
0.533	-0.937569
0.534	-0.936366
0.535	-0.935168
0.536	-0.933973
0.537	-0.932782
0.538	-0.931595
0.539	-0.930412
0.54	-0.929233
0.541	-0.928058
0.542	-0.926886
0.543	-0.925719
0.544	-0.924555
0.545	-0.923395
0.546	-0.922239
0.547	-0.921086
0.548	-0.919938
0.549	-0.918793
0.55	-0.917652
0.551	-0.916514
0.552	-0.91538
0.553	-0.91425
0.554	-0.913124
0.555	-0.912001
0.556	-0.910883
0.557	-0.909767
0.558	-0.908656
0.559	-0.907548
0.56	-0.906443
0.561	-0.905343
0.562	-0.904245
0.563	-0.903152
0.564	-0.902062
0.565	-0.900976
0.566	-0.899893
0.567	-0.898814
0.568	-0.897738
0.569	-0.896666
0.57	-0.895597
0.571	-0.894532
0.572	-0.89347
0.573	-0.892412
0.574	-0.891358
0.575	-0.890306
0.576	-0.889259
0.577	-0.888214
0.578	-0.887174
0.579	-0.886136
0.58	-0.885102
0.581	-0.884072
0.582	-0.883045
0.583	-0.882021
0.584	-0.881001
0.585	-0.879984
0.586	-0.87897
0.587	-0.87796
0.588	-0.876953
0.589	-0.875949
0.59	-0.874949
0.591	-0.873952
0.592	-0.872959
0.593	-0.871968
0.594	-0.870981
0.595	-0.869998
0.596	-0.869017
0.597	-0.86804
0.598	-0.867066
0.599	-0.866096
0.6	-0.865128
0.601	-0.864164
0.602	-0.863203
0.603	-0.862245
0.604	-0.861291
0.605	-0.860339
0.606	-0.859391
0.607	-0.858446
0.608	-0.857504
0.609	-0.856566
0.61	-0.85563
0.611	-0.854698
0.612	-0.853769
0.613	-0.852843
0.614	-0.85192
0.615	-0.851
0.616	-0.850083
0.617	-0.849169
0.618	-0.848259
0.619	-0.847351
0.62	-0.846447
0.621	-0.845546
0.622	-0.844647
0.623	-0.843752
0.624	-0.84286
0.625	-0.841971
0.626	-0.841085
0.627	-0.840201
0.628	-0.839321
0.629	-0.838444
0.63	-0.83757
0.631	-0.836699
0.632	-0.835831
0.633	-0.834966
0.634	-0.834104
0.635	-0.833244
0.636	-0.832388
0.637	-0.831535
0.638	-0.830684
0.639	-0.829837
0.64	-0.828992
0.641	-0.828151
0.642	-0.827312
0.643	-0.826476
0.644	-0.825643
0.645	-0.824813
0.646	-0.823986
0.647	-0.823162
0.648	-0.822341
0.649	-0.821522
0.65	-0.820707
0.651	-0.819894
0.652	-0.819084
0.653	-0.818277
0.654	-0.817472
0.655	-0.816671
0.656	-0.815872
0.657	-0.815076
0.658	-0.814283
0.659	-0.813493
0.66	-0.812706
0.661	-0.811921
0.662	-0.811139
0.663	-0.81036
0.664	-0.809583
0.665	-0.80881
0.666	-0.808039
0.667	-0.807271
0.668	-0.806505
0.669	-0.805743
0.67	-0.804983
0.671	-0.804226
0.672	-0.803471
0.673	-0.802719
0.674	-0.80197
0.675	-0.801224
0.676	-0.80048
0.677	-0.799739
0.678	-0.799001
0.679	-0.798266
0.68	-0.797533
0.681	-0.796802
0.682	-0.796075
0.683	-0.79535
0.684	-0.794627
0.685	-0.793908
0.686	-0.793191
0.687	-0.792476
0.688	-0.791764
0.689	-0.791055
0.69	-0.790349
0.691	-0.789645
0.692	-0.788943
0.693	-0.788244
0.694	-0.787548
0.695	-0.786855
0.696	-0.786164
0.697	-0.785475
0.698	-0.784789
0.699	-0.784106
0.7	-0.783425
0.701	-0.782747
0.702	-0.782072
0.703	-0.781398
0.704	-0.780728
0.705	-0.78006
0.706	-0.779394
0.707	-0.778731
0.708	-0.778071
0.709	-0.777413
0.71	-0.776758
0.711	-0.776105
0.712	-0.775454
0.713	-0.774806
0.714	-0.774161
0.715	-0.773518
0.716	-0.772878
0.717	-0.77224
0.718	-0.771604
0.719	-0.770971
0.72	-0.770341
0.721	-0.769712
0.722	-0.769087
0.723	-0.768464
0.724	-0.767843
0.725	-0.767224
0.726	-0.766608
0.727	-0.765995
0.728	-0.765384
0.729	-0.764775
0.73	-0.764169
0.731	-0.763565
0.732	-0.762964
0.733	-0.762365
0.734	-0.761768
0.735	-0.761174
0.736	-0.760582
0.737	-0.759993
0.738	-0.759406
0.739	-0.758821
0.74	-0.758239
0.741	-0.757659
0.742	-0.757081
0.743	-0.756506
0.744	-0.755933
0.745	-0.755363
0.746	-0.754795
0.747	-0.754229
0.748	-0.753665
0.749	-0.753104
0.75	-0.752545
0.751	-0.751989
0.752	-0.751435
0.753	-0.750883
0.754	-0.750333
0.755	-0.749786
0.756	-0.749241
0.757	-0.748699
0.758	-0.748158
0.759	-0.74762
0.76	-0.747085
0.761	-0.746551
0.762	-0.74602
0.763	-0.745491
0.764	-0.744965
0.765	-0.744441
0.766	-0.743919
0.767	-0.743399
0.768	-0.742881
0.769	-0.742366
0.77	-0.741853
0.771	-0.741342
0.772	-0.740834
0.773	-0.740328
0.774	-0.739824
0.775	-0.739322
0.776	-0.738822
0.777	-0.738325
0.778	-0.73783
0.779	-0.737337
0.78	-0.736847
0.781	-0.736358
0.782	-0.735872
0.783	-0.735388
0.784	-0.734906
0.785	-0.734427
0.786	-0.733949
0.787	-0.733474
0.788	-0.733001
0.789	-0.73253
0.79	-0.732062
0.791	-0.731595
0.792	-0.731131
0.793	-0.730669
0.794	-0.730209
0.795	-0.729751
0.796	-0.729296
0.797	-0.728842
0.798	-0.728391
0.799	-0.727942
0.8	-0.727495
0.801	-0.727051
0.802	-0.726608
0.803	-0.726167
0.804	-0.725729
0.805	-0.725293
0.806	-0.724859
0.807	-0.724427
0.808	-0.723997
0.809	-0.72357
0.81	-0.723144
0.811	-0.722721
0.812	-0.722299
0.813	-0.72188
0.814	-0.721463
0.815	-0.721048
0.816	-0.720635
0.817	-0.720225
0.818	-0.719816
0.819	-0.71941
0.82	-0.719005
0.821	-0.718603
0.822	-0.718203
0.823	-0.717804
0.824	-0.717408
0.825	-0.717014
0.826	-0.716622
0.827	-0.716233
0.828	-0.715845
0.829	-0.715459
0.83	-0.715076
0.831	-0.714694
0.832	-0.714315
0.833	-0.713937
0.834	-0.713562
0.835	-0.713189
0.836	-0.712817
0.837	-0.712448
0.838	-0.712081
0.839	-0.711716
0.84	-0.711353
0.841	-0.710992
0.842	-0.710633
0.843	-0.710276
0.844	-0.709921
0.845	-0.709568
0.846	-0.709217
0.847	-0.708869
0.848	-0.708522
0.849	-0.708177
0.85	-0.707834
0.851	-0.707494
0.852	-0.707155
0.853	-0.706818
0.854	-0.706484
0.855	-0.706151
0.856	-0.70582
0.857	-0.705492
0.858	-0.705165
0.859	-0.70484
0.86	-0.704518
0.861	-0.704197
0.862	-0.703878
0.863	-0.703562
0.864	-0.703247
0.865	-0.702934
0.866	-0.702624
0.867	-0.702315
0.868	-0.702008
0.869	-0.701704
0.87	-0.701401
0.871	-0.7011
0.872	-0.700801
0.873	-0.700504
0.874	-0.700209
0.875	-0.699916
0.876	-0.699625
0.877	-0.699336
0.878	-0.699049
0.879	-0.698764
0.88	-0.698481
0.881	-0.6982
0.882	-0.697921
0.883	-0.697644
0.884	-0.697368
0.885	-0.697095
0.886	-0.696823
0.887	-0.696554
0.888	-0.696286
0.889	-0.696021
0.89	-0.695757
0.891	-0.695496
0.892	-0.695236
0.893	-0.694978
0.894	-0.694722
0.895	-0.694468
0.896	-0.694216
0.897	-0.693966
0.898	-0.693718
0.899	-0.693471
0.9	-0.693227
0.901	-0.692985
0.902	-0.692744
0.903	-0.692505
0.904	-0.692269
0.905	-0.692034
0.906	-0.691801
0.907	-0.69157
0.908	-0.691341
0.909	-0.691114
0.91	-0.690889
0.911	-0.690665
0.912	-0.690444
0.913	-0.690224
0.914	-0.690007
0.915	-0.689791
0.916	-0.689577
0.917	-0.689365
0.918	-0.689155
0.919	-0.688947
0.92	-0.688741
0.921	-0.688536
0.922	-0.688334
0.923	-0.688133
0.924	-0.687934
0.925	-0.687737
0.926	-0.687543
0.927	-0.687349
0.928	-0.687158
0.929	-0.686969
0.93	-0.686781
0.931	-0.686596
0.932	-0.686412
0.933	-0.68623
0.934	-0.68605
0.935	-0.685872
0.936	-0.685696
0.937	-0.685522
0.938	-0.685349
0.939	-0.685178
0.94	-0.68501
0.941	-0.684843
0.942	-0.684678
0.943	-0.684514
0.944	-0.684353
0.945	-0.684194
0.946	-0.684036
0.947	-0.68388
0.948	-0.683726
0.949	-0.683574
0.95	-0.683424
0.951	-0.683276
0.952	-0.683129
0.953	-0.682984
0.954	-0.682842
0.955	-0.682701
0.956	-0.682562
0.957	-0.682424
0.958	-0.682289
0.959	-0.682155
0.96	-0.682023
0.961	-0.681894
0.962	-0.681765
0.963	-0.681639
0.964	-0.681515
0.965	-0.681392
0.966	-0.681271
0.967	-0.681153
0.968	-0.681035
0.969	-0.68092
0.97	-0.680807
0.971	-0.680695
0.972	-0.680585
0.973	-0.680477
0.974	-0.680371
0.975	-0.680267
0.976	-0.680165
0.977	-0.680064
0.978	-0.679965
0.979	-0.679868
0.98	-0.679773
0.981	-0.67968
0.982	-0.679588
0.983	-0.679498
0.984	-0.679411
0.985	-0.679324
0.986	-0.67924
0.987	-0.679158
0.988	-0.679077
0.989	-0.678998
0.99	-0.678921
0.991	-0.678846
0.992	-0.678773
0.993	-0.678701
0.994	-0.678632
0.995	-0.678564
0.996	-0.678497
0.997	-0.678433
0.998	-0.678371
0.999	-0.67831
1	-0.678251
1.001	-0.678194
1.002	-0.678139
1.003	-0.678085
1.004	-0.678034
1.005	-0.677984
1.006	-0.677936
1.007	-0.677889
1.008	-0.677845
1.009	-0.677802
1.01	-0.677761
1.011	-0.677722
1.012	-0.677685
1.013	-0.67765
1.014	-0.677616
1.015	-0.677584
1.016	-0.677554
1.017	-0.677526
1.018	-0.677499
1.019	-0.677475
1.02	-0.677452
1.021	-0.677431
1.022	-0.677411
1.023	-0.677394
1.024	-0.677378
1.025	-0.677364
1.026	-0.677352
1.027	-0.677342
1.028	-0.677334
1.029	-0.677327
1.03	-0.677322
1.031	-0.677319
1.032	-0.677317
1.033	-0.677318
1.034	-0.67732
1.035	-0.677324
1.036	-0.67733
1.037	-0.677338
1.038	-0.677347
1.039	-0.677358
1.04	-0.677371
1.041	-0.677386
1.042	-0.677402
1.043	-0.677421
1.044	-0.677441
1.045	-0.677463
1.046	-0.677487
1.047	-0.677512
1.048	-0.677539
1.049	-0.677569
1.05	-0.677599
1.051	-0.677632
1.052	-0.677667
1.053	-0.677703
1.054	-0.677741
1.055	-0.677781
1.056	-0.677822
1.057	-0.677866
1.058	-0.677911
1.059	-0.677958
1.06	-0.678006
1.061	-0.678057
1.062	-0.678109
1.063	-0.678163
1.064	-0.678219
1.065	-0.678277
1.066	-0.678336
1.067	-0.678398
1.068	-0.678461
1.069	-0.678525
1.07	-0.678592
1.071	-0.678661
1.072	-0.678731
1.073	-0.678803
1.074	-0.678876
1.075	-0.678952
1.076	-0.679029
1.077	-0.679108
1.078	-0.679189
1.079	-0.679272
1.08	-0.679356
1.081	-0.679443
1.082	-0.679531
1.083	-0.679621
1.084	-0.679712
1.085	-0.679806
1.086	-0.679901
1.087	-0.679998
1.088	-0.680097
1.089	-0.680197
1.09	-0.6803
1.091	-0.680404
1.092	-0.68051
1.093	-0.680617
1.094	-0.680727
1.095	-0.680838
1.096	-0.680951
1.097	-0.681066
1.098	-0.681183
1.099	-0.681301
1.1	-0.681422
1.101	-0.681544
1.102	-0.681668
1.103	-0.681793
1.104	-0.681921
1.105	-0.68205
1.106	-0.682181
1.107	-0.682314
1.108	-0.682448
1.109	-0.682585
1.11	-0.682723
1.111	-0.682863
1.112	-0.683005
1.113	-0.683148
1.114	-0.683294
1.115	-0.683441
1.116	-0.68359
1.117	-0.683741
1.118	-0.683893
1.119	-0.684048
1.12	-0.684204
1.121	-0.684362
1.122	-0.684522
1.123	-0.684683
1.124	-0.684847
1.125	-0.685012
1.126	-0.685179
1.127	-0.685348
1.128	-0.685518
1.129	-0.685691
1.13	-0.685865
1.131	-0.686041
1.132	-0.686219
1.133	-0.686398
1.134	-0.68658
1.135	-0.686763
1.136	-0.686948
1.137	-0.687135
1.138	-0.687324
1.139	-0.687514
1.14	-0.687707
1.141	-0.687901
1.142	-0.688097
1.143	-0.688294
1.144	-0.688494
1.145	-0.688695
1.146	-0.688899
1.147	-0.689104
1.148	-0.68931
1.149	-0.689519
1.15	-0.68973
1.151	-0.689942
1.152	-0.690156
1.153	-0.690372
1.154	-0.69059
1.155	-0.690809
1.156	-0.691031
1.157	-0.691254
1.158	-0.691479
1.159	-0.691706
1.16	-0.691935
1.161	-0.692165
1.162	-0.692398
1.163	-0.692632
1.164	-0.692868
1.165	-0.693106
1.166	-0.693345
1.167	-0.693587
1.168	-0.69383
1.169	-0.694076
1.17	-0.694323
1.171	-0.694572
1.172	-0.694822
1.173	-0.695075
1.174	-0.695329
1.175	-0.695586
1.176	-0.695844
1.177	-0.696104
1.178	-0.696365
1.179	-0.696629
1.18	-0.696895
1.181	-0.697162
1.182	-0.697431
1.183	-0.697702
1.184	-0.697975
1.185	-0.69825
1.186	-0.698526
1.187	-0.698805
1.188	-0.699085
1.189	-0.699367
1.19	-0.699651
1.191	-0.699937
1.192	-0.700225
1.193	-0.700515
1.194	-0.700806
1.195	-0.7011
1.196	-0.701395
1.197	-0.701692
1.198	-0.701991
1.199	-0.702292
1.2	-0.702595
1.201	-0.702899
1.202	-0.703206
1.203	-0.703514
1.204	-0.703824
1.205	-0.704136
1.206	-0.70445
1.207	-0.704766
1.208	-0.705084
1.209	-0.705403
1.21	-0.705725
1.211	-0.706048
1.212	-0.706374
1.213	-0.706701
1.214	-0.70703
1.215	-0.707361
1.216	-0.707694
1.217	-0.708029
1.218	-0.708365
1.219	-0.708704
1.22	-0.709044
1.221	-0.709387
1.222	-0.709731
1.223	-0.710077
1.224	-0.710425
1.225	-0.710775
1.226	-0.711127
1.227	-0.711481
1.228	-0.711837
1.229	-0.712194
1.23	-0.712554
1.231	-0.712915
1.232	-0.713279
1.233	-0.713644
1.234	-0.714011
1.235	-0.714381
1.236	-0.714752
1.237	-0.715125
1.238	-0.7155
1.239	-0.715877
1.24	-0.716255
1.241	-0.716636
1.242	-0.717019
1.243	-0.717404
1.244	-0.71779
1.245	-0.718179
1.246	-0.718569
1.247	-0.718962
1.248	-0.719356
1.249	-0.719752
1.25	-0.720151
1.251	-0.720551
1.252	-0.720953
1.253	-0.721357
1.254	-0.721764
1.255	-0.722172
1.256	-0.722582
1.257	-0.722994
1.258	-0.723408
1.259	-0.723824
1.26	-0.724242
1.261	-0.724661
1.262	-0.725083
1.263	-0.725507
1.264	-0.725933
1.265	-0.726361
1.266	-0.726791
1.267	-0.727223
1.268	-0.727656
1.269	-0.728092
1.27	-0.72853
1.271	-0.72897
1.272	-0.729411
1.273	-0.729855
1.274	-0.730301
1.275	-0.730749
1.276	-0.731199
1.277	-0.73165
1.278	-0.732104
1.279	-0.73256
1.28	-0.733018
1.281	-0.733478
1.282	-0.73394
1.283	-0.734404
1.284	-0.73487
1.285	-0.735337
1.286	-0.735807
1.287	-0.73628
1.288	-0.736754
1.289	-0.73723
1.29	-0.737708
1.291	-0.738188
1.292	-0.73867
1.293	-0.739155
1.294	-0.739641
1.295	-0.740129
1.296	-0.74062
1.297	-0.741112
1.298	-0.741607
1.299	-0.742103
1.3	-0.742602
1.301	-0.743103
1.302	-0.743606
1.303	-0.74411
1.304	-0.744617
1.305	-0.745127
1.306	-0.745638
1.307	-0.746151
1.308	-0.746666
1.309	-0.747184
1.31	-0.747703
1.311	-0.748225
1.312	-0.748748
1.313	-0.749274
1.314	-0.749802
1.315	-0.750332
1.316	-0.750864
1.317	-0.751398
1.318	-0.751935
1.319	-0.752473
1.32	-0.753014
1.321	-0.753556
1.322	-0.754101
1.323	-0.754648
1.324	-0.755197
1.325	-0.755748
1.326	-0.756302
1.327	-0.756857
1.328	-0.757415
1.329	-0.757974
1.33	-0.758536
1.331	-0.7591
1.332	-0.759667
1.333	-0.760235
1.334	-0.760806
1.335	-0.761378
1.336	-0.761953
1.337	-0.76253
1.338	-0.76311
1.339	-0.763691
1.34	-0.764275
1.341	-0.76486
1.342	-0.765448
1.343	-0.766039
1.344	-0.766631
1.345	-0.767225
1.346	-0.767822
1.347	-0.768421
1.348	-0.769022
1.349	-0.769626
1.35	-0.770231
1.351	-0.770839
1.352	-0.771449
1.353	-0.772061
1.354	-0.772676
1.355	-0.773293
1.356	-0.773912
1.357	-0.774533
1.358	-0.775156
1.359	-0.775782
1.36	-0.77641
1.361	-0.77704
1.362	-0.777672
1.363	-0.778307
1.364	-0.778944
1.365	-0.779583
1.366	-0.780225
1.367	-0.780869
1.368	-0.781515
1.369	-0.782163
1.37	-0.782814
1.371	-0.783467
1.372	-0.784122
1.373	-0.784779
1.374	-0.785439
1.375	-0.786101
1.376	-0.786766
1.377	-0.787433
1.378	-0.788102
1.379	-0.788773
1.38	-0.789447
1.381	-0.790123
1.382	-0.790801
1.383	-0.791482
1.384	-0.792165
1.385	-0.79285
1.386	-0.793538
1.387	-0.794228
1.388	-0.794921
1.389	-0.795616
1.39	-0.796313
1.391	-0.797012
1.392	-0.797714
1.393	-0.798419
1.394	-0.799125
1.395	-0.799834
1.396	-0.800546
1.397	-0.80126
1.398	-0.801976
1.399	-0.802695
1.4	-0.803416
1.401	-0.804139
1.402	-0.804865
1.403	-0.805594
1.404	-0.806324
1.405	-0.807058
1.406	-0.807793
1.407	-0.808531
1.408	-0.809272
1.409	-0.810015
1.41	-0.81076
1.411	-0.811508
1.412	-0.812259
1.413	-0.813011
1.414	-0.813767
1.415	-0.814525
1.416	-0.815285
1.417	-0.816048
1.418	-0.816813
1.419	-0.817581
1.42	-0.818351
1.421	-0.819124
1.422	-0.819899
1.423	-0.820677
1.424	-0.821457
1.425	-0.82224
1.426	-0.823025
1.427	-0.823813
1.428	-0.824604
1.429	-0.825397
1.43	-0.826192
1.431	-0.82699
1.432	-0.827791
1.433	-0.828594
1.434	-0.8294
1.435	-0.830209
1.436	-0.831019
1.437	-0.831833
1.438	-0.832649
1.439	-0.833468
1.44	-0.834289
1.441	-0.835113
1.442	-0.83594
1.443	-0.836769
1.444	-0.837601
1.445	-0.838436
1.446	-0.839273
1.447	-0.840113
1.448	-0.840955
1.449	-0.8418
1.45	-0.842648
1.451	-0.843498
1.452	-0.844351
1.453	-0.845207
1.454	-0.846066
1.455	-0.846927
1.456	-0.847791
1.457	-0.848657
1.458	-0.849527
1.459	-0.850399
1.46	-0.851273
1.461	-0.852151
1.462	-0.853031
1.463	-0.853914
1.464	-0.854799
1.465	-0.855688
1.466	-0.856579
1.467	-0.857473
1.468	-0.85837
1.469	-0.859269
1.47	-0.860171
1.471	-0.861076
1.472	-0.861984
1.473	-0.862895
1.474	-0.863808
1.475	-0.864724
1.476	-0.865644
1.477	-0.866566
1.478	-0.86749
1.479	-0.868418
1.48	-0.869348
1.481	-0.870282
1.482	-0.871218
1.483	-0.872157
1.484	-0.873099
1.485	-0.874043
1.486	-0.874991
1.487	-0.875942
1.488	-0.876895
1.489	-0.877852
1.49	-0.878811
1.491	-0.879773
1.492	-0.880738
1.493	-0.881706
1.494	-0.882677
1.495	-0.883651
1.496	-0.884628
1.497	-0.885608
1.498	-0.886591
1.499	-0.887577
1.5	-0.888566
1.501	-0.889558
1.502	-0.890553
1.503	-0.89155
1.504	-0.892551
1.505	-0.893555
1.506	-0.894562
1.507	-0.895572
1.508	-0.896585
1.509	-0.897601
1.51	-0.898621
1.511	-0.899643
1.512	-0.900668
1.513	-0.901697
1.514	-0.902728
1.515	-0.903763
1.516	-0.904801
1.517	-0.905841
1.518	-0.906885
1.519	-0.907933
1.52	-0.908983
1.521	-0.910036
1.522	-0.911093
1.523	-0.912153
1.524	-0.913216
1.525	-0.914282
1.526	-0.915351
1.527	-0.916424
1.528	-0.917499
1.529	-0.918578
1.53	-0.919661
1.531	-0.920746
1.532	-0.921835
1.533	-0.922927
1.534	-0.924022
1.535	-0.925121
1.536	-0.926222
1.537	-0.927327
1.538	-0.928436
1.539	-0.929547
1.54	-0.930663
1.541	-0.931781
1.542	-0.932903
1.543	-0.934028
1.544	-0.935156
1.545	-0.936288
1.546	-0.937423
1.547	-0.938562
1.548	-0.939703
1.549	-0.940849
1.55	-0.941998
1.551	-0.94315
1.552	-0.944305
1.553	-0.945464
1.554	-0.946627
1.555	-0.947793
1.556	-0.948962
1.557	-0.950135
1.558	-0.951312
1.559	-0.952492
1.56	-0.953675
1.561	-0.954862
1.562	-0.956053
1.563	-0.957247
1.564	-0.958445
1.565	-0.959646
1.566	-0.960851
1.567	-0.962059
1.568	-0.963271
1.569	-0.964487
1.57	-0.965706
1.571	-0.966929
1.572	-0.968155
1.573	-0.969386
1.574	-0.970619
1.575	-0.971857
1.576	-0.973098
1.577	-0.974343
1.578	-0.975592
1.579	-0.976844
1.58	-0.9781
1.581	-0.97936
1.582	-0.980624
1.583	-0.981891
1.584	-0.983162
1.585	-0.984437
1.586	-0.985716
1.587	-0.986998
1.588	-0.988285
1.589	-0.989575
1.59	-0.990869
1.591	-0.992167
1.592	-0.993469
1.593	-0.994775
1.594	-0.996085
1.595	-0.997398
1.596	-0.998716
1.597	-1.00004
1.598	-1.00136
1.599	-1.00269
1.6	-1.00403
1.601	-1.00536
1.602	-1.0067
1.603	-1.00805
1.604	-1.0094
1.605	-1.01075
1.606	-1.01211
1.607	-1.01347
1.608	-1.01484
1.609	-1.01621
1.61	-1.01758
1.611	-1.01896
1.612	-1.02034
1.613	-1.02173
1.614	-1.02312
1.615	-1.02451
1.616	-1.02591
1.617	-1.02731
1.618	-1.02872
1.619	-1.03013
1.62	-1.03155
1.621	-1.03297
1.622	-1.03439
1.623	-1.03582
1.624	-1.03726
1.625	-1.03869
1.626	-1.04014
1.627	-1.04158
1.628	-1.04303
1.629	-1.04449
1.63	-1.04595
1.631	-1.04741
1.632	-1.04888
1.633	-1.05035
1.634	-1.05183
1.635	-1.05331
1.636	-1.0548
1.637	-1.05629
1.638	-1.05778
1.639	-1.05928
1.64	-1.06078
1.641	-1.06229
1.642	-1.06381
1.643	-1.06533
1.644	-1.06685
1.645	-1.06838
1.646	-1.06991
1.647	-1.07144
1.648	-1.07299
1.649	-1.07453
1.65	-1.07608
1.651	-1.07764
1.652	-1.0792
1.653	-1.08076
1.654	-1.08233
1.655	-1.08391
1.656	-1.08549
1.657	-1.08707
1.658	-1.08866
1.659	-1.09026
1.66	-1.09186
1.661	-1.09346
1.662	-1.09507
1.663	-1.09669
1.664	-1.0983
1.665	-1.09993
1.666	-1.10156
1.667	-1.10319
1.668	-1.10483
1.669	-1.10648
1.67	-1.10813
1.671	-1.10978
1.672	-1.11144
1.673	-1.11311
1.674	-1.11478
1.675	-1.11645
1.676	-1.11813
1.677	-1.11982
1.678	-1.12151
1.679	-1.12321
1.68	-1.12491
1.681	-1.12662
1.682	-1.12833
1.683	-1.13005
1.684	-1.13177
1.685	-1.1335
1.686	-1.13524
1.687	-1.13698
1.688	-1.13872
1.689	-1.14047
1.69	-1.14223
1.691	-1.14399
1.692	-1.14576
1.693	-1.14754
1.694	-1.14931
1.695	-1.1511
1.696	-1.15289
1.697	-1.15469
1.698	-1.15649
1.699	-1.1583
1.7	-1.16011
1.701	-1.16193
1.702	-1.16375
1.703	-1.16559
1.704	-1.16742
1.705	-1.16927
1.706	-1.17111
1.707	-1.17297
1.708	-1.17483
1.709	-1.1767
1.71	-1.17857
1.711	-1.18045
1.712	-1.18234
1.713	-1.18423
1.714	-1.18612
1.715	-1.18803
1.716	-1.18994
1.717	-1.19185
1.718	-1.19378
1.719	-1.19571
1.72	-1.19764
1.721	-1.19958
1.722	-1.20153
1.723	-1.20349
1.724	-1.20545
1.725	-1.20741
1.726	-1.20939
1.727	-1.21137
1.728	-1.21335
1.729	-1.21535
1.73	-1.21735
1.731	-1.21936
1.732	-1.22137
1.733	-1.22339
1.734	-1.22542
1.735	-1.22745
1.736	-1.22949
1.737	-1.23154
1.738	-1.23359
1.739	-1.23565
1.74	-1.23772
1.741	-1.2398
1.742	-1.24188
1.743	-1.24397
1.744	-1.24607
1.745	-1.24817
1.746	-1.25028
1.747	-1.2524
1.748	-1.25452
1.749	-1.25666
1.75	-1.2588
1.751	-1.26094
1.752	-1.2631
1.753	-1.26526
1.754	-1.26743
1.755	-1.26961
1.756	-1.27179
1.757	-1.27398
1.758	-1.27618
1.759	-1.27839
1.76	-1.28061
1.761	-1.28283
1.762	-1.28506
1.763	-1.2873
1.764	-1.28954
1.765	-1.2918
1.766	-1.29406
1.767	-1.29633
1.768	-1.29861
1.769	-1.3009
1.77	-1.30319
1.771	-1.30549
1.772	-1.3078
1.773	-1.31012
1.774	-1.31245
1.775	-1.31478
1.776	-1.31713
1.777	-1.31948
1.778	-1.32184
1.779	-1.32421
1.78	-1.32659
1.781	-1.32897
1.782	-1.33137
1.783	-1.33377
1.784	-1.33619
1.785	-1.33861
1.786	-1.34104
1.787	-1.34348
1.788	-1.34592
1.789	-1.34838
1.79	-1.35085
1.791	-1.35332
1.792	-1.35581
1.793	-1.3583
1.794	-1.3608
1.795	-1.36331
1.796	-1.36584
1.797	-1.36837
1.798	-1.37091
1.799	-1.37346
1.8	-1.37602
1.801	-1.37859
1.802	-1.38116
1.803	-1.38375
1.804	-1.38635
1.805	-1.38896
1.806	-1.39158
1.807	-1.3942
1.808	-1.39684
1.809	-1.39949
1.81	-1.40215
1.811	-1.40482
1.812	-1.4075
1.813	-1.41019
1.814	-1.41289
1.815	-1.4156
1.816	-1.41832
1.817	-1.42105
1.818	-1.42379
1.819	-1.42654
1.82	-1.42931
1.821	-1.43208
1.822	-1.43486
1.823	-1.43766
1.824	-1.44047
1.825	-1.44329
1.826	-1.44612
1.827	-1.44896
1.828	-1.45181
1.829	-1.45467
1.83	-1.45755
1.831	-1.46044
1.832	-1.46334
1.833	-1.46625
1.834	-1.46917
1.835	-1.4721
1.836	-1.47505
1.837	-1.47801
1.838	-1.48098
1.839	-1.48396
1.84	-1.48695
1.841	-1.48996
1.842	-1.49298
1.843	-1.49601
1.844	-1.49906
1.845	-1.50212
1.846	-1.50519
1.847	-1.50827
1.848	-1.51137
1.849	-1.51448
1.85	-1.5176
1.851	-1.52074
1.852	-1.52389
1.853	-1.52705
1.854	-1.53022
1.855	-1.53342
1.856	-1.53662
1.857	-1.53984
1.858	-1.54307
1.859	-1.54631
1.86	-1.54957
1.861	-1.55285
1.862	-1.55614
1.863	-1.55944
1.864	-1.56276
1.865	-1.56609
1.866	-1.56944
1.867	-1.5728
1.868	-1.57618
1.869	-1.57957
1.87	-1.58297
1.871	-1.5864
1.872	-1.58984
1.873	-1.59329
1.874	-1.59676
1.875	-1.60024
1.876	-1.60375
1.877	-1.60726
1.878	-1.6108
1.879	-1.61435
1.88	-1.61791
1.881	-1.6215
1.882	-1.6251
1.883	-1.62871
1.884	-1.63235
1.885	-1.636
1.886	-1.63966
1.887	-1.64335
1.888	-1.64705
1.889	-1.65077
1.89	-1.65451
1.891	-1.65827
1.892	-1.66204
1.893	-1.66584
1.894	-1.66965
1.895	-1.67348
1.896	-1.67733
1.897	-1.68119
1.898	-1.68508
1.899	-1.68899
1.9	-1.69291
1.901	-1.69686
1.902	-1.70082
1.903	-1.70481
1.904	-1.70881
1.905	-1.71284
1.906	-1.71688
1.907	-1.72095
1.908	-1.72504
1.909	-1.72915
1.91	-1.73328
1.911	-1.73743
1.912	-1.7416
1.913	-1.74579
1.914	-1.75001
1.915	-1.75425
1.916	-1.75851
1.917	-1.76279
1.918	-1.7671
1.919	-1.77143
1.92	-1.77578
1.921	-1.78015
1.922	-1.78455
1.923	-1.78898
1.924	-1.79343
1.925	-1.7979
1.926	-1.80239
1.927	-1.80692
1.928	-1.81146
1.929	-1.81604
1.93	-1.82063
1.931	-1.82526
1.932	-1.82991
1.933	-1.83458
1.934	-1.83929
1.935	-1.84402
1.936	-1.84877
1.937	-1.85356
1.938	-1.85837
1.939	-1.86321
1.94	-1.86808
1.941	-1.87298
1.942	-1.8779
1.943	-1.88286
1.944	-1.88784
1.945	-1.89286
1.946	-1.8979
1.947	-1.90298
1.948	-1.90809
1.949	-1.91323
1.95	-1.9184
1.951	-1.9236
1.952	-1.92883
1.953	-1.9341
1.954	-1.9394
1.955	-1.94473
1.956	-1.9501
1.957	-1.9555
1.958	-1.96094
1.959	-1.96641
1.96	-1.97192
1.961	-1.97746
1.962	-1.98304
1.963	-1.98865
1.964	-1.99431
1.965	-2
1.966	-2.00572
1.967	-2.01149
1.968	-2.0173
1.969	-2.02314
1.97	-2.02903
1.971	-2.03495
1.972	-2.04092
1.973	-2.04693
1.974	-2.05298
1.975	-2.05907
1.976	-2.06521
1.977	-2.07139
1.978	-2.07761
1.979	-2.08388
1.98	-2.0902
1.981	-2.09656
1.982	-2.10297
1.983	-2.10942
1.984	-2.11593
1.985	-2.12248
1.986	-2.12908
1.987	-2.13573
1.988	-2.14244
1.989	-2.14919
1.99	-2.156
1.991	-2.16286
1.992	-2.16977
1.993	-2.17674
1.994	-2.18376
1.995	-2.19084
1.996	-2.19798
[truncated: 2,004 more rows]
