# Supplementary material for: Introducing chaos behavior to kernel relevance vector machine (RVM) for four-class EEG classification
Source: PLoS One. 2018 Jun 29;13(6):e0198786. doi: 10.1371/journal.pone.0198786 (PMC6025910; doi:10.1371/journal.pone.0198786)
Supplement: S4 Table — Data for describing the results of the feature extraction in Fig 9. (XLSX) [file pone.0198786.s004.xlsx]

## Sheet: Sheet1
The feature data extracted from 6 CSP filters of four-class motor imagery EEG signals.
——The data for drawing Fig 9
	The features of CSP extraction between class 1 and class 2，named W12				The features of CSP extraction between class 1 and class 3，named W13				The features of CSP extraction between class 1 and class 4，named W14
	Feature points for x axis	Feature points for y axis	Label		Feature points for x axis	Feature points for y axis	Label		Feature points for x axis	Feature points for y axis	Label
1	-0.737907	-2.61129	1		-1.15807	-1.64009	1		-0.618927	-2.32291	1
2	-0.83413	-2.19839	1		-1.26748	-1.40414	1		-0.656489	-1.90072	1
3	-1.21149	-1.54718	1		-0.912543	-1.45061	1		-1.19514	-1.53396	1
4	-1.09471	-1.98537	1		-1.0626	-1.67385	1		-1.00856	-1.94115	1
5	-1.27021	-1.90114	1		-1.11432	-1.58491	1		-1.08479	-1.51553	1
6	-1.67189	-2.3423	1		-0.982453	-2.01644	1		-1.51071	-1.70589	1
7	-1.24512	-2.45257	1		-1.19481	-1.97345	1		-1.12243	-2.23113	1
8	-0.967041	-2.04812	1		-0.953903	-1.91574	1		-0.826772	-2.10222	1
9	-1.04931	-1.99574	1		-1.31311	-1.54704	1		-1.15562	-1.71881	1
10	-1.04852	-2.33719	1		-0.967767	-1.93208	1		-0.926959	-2.09799	1
11	-0.991493	-1.70246	1		-1.04283	-1.5171	1		-0.96468	-1.95375	1
12	-1.18798	-1.60709	1		-1.16288	-1.38006	1		-1.11355	-1.39137	1
13	-0.786271	-2.21704	1		-1.20414	-1.77809	1		-0.828896	-2.18065	1
14	-0.89286	-2.08768	1		-1.49963	-1.46323	1		-0.824255	-2.04747	1
15	-1.11129	-1.4434	1		-1.15196	-1.61533	1		-1.24359	-1.86685	1
16	-0.826111	-2.34865	1		-0.93488	-1.83187	1		-0.750263	-2.03372	1
17	-0.916076	-2.38091	1		-0.930973	-1.84979	1		-1.05994	-1.96533	1
18	-0.793722	-2.44677	1		-1.05813	-1.75275	1		-0.752312	-2.24579	1
19	-1.36615	-1.86182	1		-0.902118	-1.67145	1		-1.02456	-1.76622	1
20	-0.881852	-2.80093	1		-0.8117	-2.12966	1		-0.874126	-2.06039	1
21	-0.881147	-2.02651	1		-0.909389	-1.91113	1		-0.78322	-1.9907	1
22	-0.806614	-2.70543	1		-1.01635	-1.9818	1		-0.768465	-2.19168	1
23	-1.11019	-1.30478	1		-1.50668	-1.41165	1		-1.13045	-1.75311	1
24	-1.7046	-1.78422	1		-0.948948	-1.91987	1		-1.30934	-1.53223	1
25	-1.11038	-2.44321	1		-1.24966	-1.6355	1		-0.928121	-1.93229	1
26	-0.674268	-2.50543	1		-1.19981	-1.67289	1		-0.806392	-2.19956	1
27	-1.15109	-1.5338	1		-1.40381	-1.19843	1		-1.15851	-1.33856	1
28	-1.19058	-2.30175	1		-0.991227	-2.14113	1		-1.11379	-2.18537	1
29	-1.2079	-1.52352	1		-1.28395	-1.73923	1		-1.3548	-2.18247	1
30	-0.886208	-1.79264	1		-1.16581	-1.51825	1		-0.925318	-1.94319	1
31	-0.854861	-1.87515	1		-1.01913	-1.4917	1		-0.886158	-1.52779	1
32	-1.25471	-1.31177	1		-1.53974	-1.34866	1		-1.32811	-1.91639	1
33	-0.815	-2.06293	1		-1.18476	-1.88983	1		-1.11778	-2.21734	1
34	-1.03388	-1.87486	1		-1.12909	-1.92967	1		-0.88384	-2.26332	1
35	-1.10193	-1.58477	1		-1.18585	-1.36971	1		-1.04268	-1.61622	1
36	-1.27315	-2.07723	1		-0.814423	-1.93424	1		-0.995085	-2.13529	1
37	-1.57903	-1.23488	1		-1.11466	-1.57554	1		-1.3285	-1.97126	1
38	-1.20975	-1.93925	1		-1.17164	-1.69223	1		-0.914642	-2.27158	1
39	-0.828419	-2.86177	1		-0.925234	-2.06292	1		-0.814979	-2.10513	1
40	-0.914418	-2.02956	1		-1.41105	-1.47907	1		-1.02602	-1.8001	1
41	-0.832793	-2.35326	1		-0.971351	-1.7262	1		-0.843165	-1.86762	1
42	-0.937013	-2.22485	1		-1.26107	-1.76235	1		-0.827463	-2.26494	1
43	-0.820506	-1.67729	1		-1.17179	-1.5336	1		-0.970571	-2.10122	1
44	-1.13661	-1.66522	1		-1.21535	-1.8209	1		-1.23511	-2.19745	1
45	-0.805593	-2.75697	1		-0.798924	-2.11405	1		-0.861644	-2.14943	1
46	-1.05741	-2.64368	1		-0.917746	-1.8506	1		-0.944466	-1.88936	1
47	-0.790624	-2.84106	1		-0.67095	-2.50071	1		-0.83153	-2.31463	1
48	-0.794834	-2.53692	1		-0.940221	-1.98539	1		-0.703039	-2.36568	1
49	-0.991132	-1.44687	1		-1.3345	-1.39815	1		-1.0261	-1.8498	1
50	-1.22055	-2.22405	1		-1.87314	-3.5178	1		-2.41402	-3.81666	1
51	-1.04718	-1.51936	1		-1.29356	-1.61227	1		-1.1384	-2.16511	1
52	-1.1381	-1.40091	1		-1.12457	-1.22111	1		-1.22936	-1.33587	1
53	-0.950166	-2.15508	1		-1.03992	-1.79434	1		-0.8714	-2.05155	1
54	-0.841004	-1.70872	1		-1.28902	-1.30757	1		-0.88946	-1.89625	1
55	-1.05576	-2.1842	1		-0.885838	-1.69881	1		-0.984561	-1.71758	1
56	-0.85664	-2.33545	1		-1.09523	-1.9321	1		-0.853999	-2.19116	1
57	-1.6137	-1.45427	1		-0.814997	-1.54853	1		-1.29544	-1.11439	1
58	-1.35193	-1.78552	1		-1.15853	-1.39008	1		-1.00076	-1.5808	1
59	-2.16126	-1.06712	2		-1.71046	-1.33408	3		-1.7904	-0.684815	4
60	-1.63236	-1.00855	2		-1.54694	-1.46657	3		-1.98285	-1.11209	4
61	-1.77195	-1.35251	2		-1.38338	-0.918604	3		-2.21253	-0.881583	4
62	-2.02429	-1.2261	2		-1.6772	-0.843987	3		-1.95724	-1.17664	4
63	-2.55576	-0.822344	2		-1.74848	-1.45262	3		-1.69281	-0.920406	4
64	-2.01233	-1.21172	2		-1.99327	-1.19943	3		-1.80105	-1.06688	4
65	-2.43429	-1.11595	2		-2.12089	-0.923264	3		-1.48526	-0.976612	4
66	-1.49281	-1.07611	2		-1.26355	-1.01145	3		-1.47579	-1.55723	4
67	-1.58355	-1.3342	2		-2.07435	-1.05825	3		-1.40946	-1.33715	4
68	-1.88814	-0.840589	2		-1.71267	-1.27286	3		-1.83157	-0.774898	4
69	-1.73131	-0.914176	2		-1.45675	-0.787714	3		-1.81802	-1.03867	4
70	-1.60119	-0.775879	2		-1.79621	-0.843577	3		-2.26629	-0.566106	4
71	-2.6697	-0.91162	2		-1.28426	-1.16354	3		-1.93142	-0.779826	4
72	-2.33126	-0.863265	2		-1.36564	-1.27729	3		-1.5659	-0.885823	4
73	-2.32666	-1.05266	2		-2.00829	-1.52882	3		-1.79882	-1.03157	4
74	-1.84708	-1.16969	2		-1.56301	-1.34629	3		-1.82842	-1.09583	4
75	-2.22991	-1.16569	2		-1.80763	-0.968159	3		-1.80688	-0.845283	4
76	-2.23924	-0.982581	2		-1.90116	-0.974165	3		-2.08041	-0.856038	4
77	-2.19031	-1.00409	2		-1.55117	-0.942387	3		-1.91853	-1.18217	4
78	-2.66304	-0.921131	2		-1.24583	-1.63452	3		-2.09581	-0.856033	4
79	-2.05809	-1.05073	2		-1.39367	-1.25609	3		-1.41301	-1.63611	4
80	-2.5565	-0.781521	2		-1.58629	-1.44222	3		-2.07417	-1.07853	4
81	-2.01162	-1.59223	2		-1.82199	-1.22535	3		-1.48271	-1.2411	4
82	-2.00581	-0.995827	2		-1.51986	-1.593	3		-1.25803	-1.35774	4
83	-1.88533	-1.21633	2		-1.29538	-1.68007	3		-1.10864	-1.42302	4
84	-2.09718	-0.974427	2		-1.61497	-1.32228	3		-1.75356	-1.21503	4
85	-2.10299	-1.00688	2		-1.56534	-1.56669	3		-1.43616	-1.38379	4
86	-2.08613	-0.938874	2		-1.62658	-1.51755	3		-1.94812	-1.22299	4
87	-2.11231	-1.07786	2		-1.33112	-1.29424	3		-1.79751	-1.03007	4
88	-2.55012	-0.928902	2		-1.74154	-1.28073	3		-1.41551	-1.29461	4
89	-1.56472	-1.52379	2		-1.85774	-0.987632	3		-2.46175	-2.39301	4
90	-1.57082	-1.33694	2		-1.54122	-0.891772	3		-1.61201	-1.11828	4
91	-1.74181	-1.08233	2		-2.39801	-0.693158	3		-1.59589	-1.48627	4
92	-2.27697	-1.02096	2		-1.69335	-1.56982	3		-2.05243	-0.98931	4
93	-1.85055	-0.958366	2		-1.59587	-0.980079	3		-1.60843	-0.742991	4
94	-2.05601	-0.892806	2		-1.77806	-0.91858	3		-1.78332	-1.05672	4
95	-2.36827	-1.07634	2		-1.91074	-0.966724	3		-1.8083	-1.20319	4
96	-2.30267	-1.25099	2		-1.74511	-1.39158	3		-1.91116	-1.0423	4
97	-1.95227	-0.837486	2		-2.06097	-1.03667	3		-1.61462	-1.45186	4
98	-2.20679	-0.866493	2		-1.32612	-1.43831	3		-2.27749	-0.869138	4
99	-1.63266	-0.92579	2		-1.63932	-0.917686	3		-1.35502	-1.68696	4
100	-1.65204	-0.882853	2		-1.63819	-0.837999	3		-2.06315	-1.01244	4
101	-1.84542	-0.983497	2		-1.69979	-1.24122	3		-1.57638	-0.997576	4
102	-2.18624	-1.39846	2		-1.67779	-1.56698	3		-1.65493	-1.69123	4
103	-2.08708	-0.965818	2		-2.29576	-0.94495	3		-1.62643	-0.826724	4
104	-1.55891	-1.23052	2		-2.05738	-1.01613	3		-1.49538	-1.19213	4
105	-2.48278	-0.862864	2		-1.89925	-1.75524	3		-2.41407	-0.610084	4
106	-1.68332	-1.38004	2		-1.30987	-1.3587	3		-1.89715	-1.45567	4
107	-2.01176	-1.22317	2		-1.68769	-1.30685	3		-1.50395	-1.18768	4
108	-2.12926	-1.48345	2		-2.29663	-1.00469	3		-1.30247	-1.14424	4
109	-1.99242	-1.04416	2		-2.058	-1.34134	3		-2.03793	-0.901537	4
110	-1.90488	-1.23667	2		-1.21899	-1.56892	3		-1.71303	-1.16986	4
111	-1.98241	-0.878701	2		-2.35588	-0.694255	3		-1.4437	-1.35839	4
112	-1.53505	-0.926336	2		-1.73877	-1.20853	3		-1.55165	-1.00078	4
113	-1.14793	-1.47744	2		-1.85122	-1.44299	3		-1.83339	-1.5231	4
114	-1.51824	-1.26004	2		-1.4971	-1.4147	3		-1.60965	-1.42188	4
115	-1.98825	-1.317	2		-1.08427	-1.50554	3		-1.82126	-0.699581	4
116	-1.96322	-1.37759	2		-1.70291	-1.53257	3		-2.15737	-1.15554	4
	The features of CSP extraction between class 2 and class 3，named W23				The features of CSP extraction between class 2 and class 4，named W24				The features of CSP extraction between class 3 and class 4，named W34
	Feature points for x axis	Feature points for y axis	Label		Feature points for x axis	Feature points for y axis	Label		Feature points for x axis	Feature points for y axis	Label
1	-1.13359	-1.74469	2		-0.853299	-2.19974	2		-0.925566	-1.93351	3
2	-1.12034	-1.31233	2		-1.60631	-1.38923	2		-0.993254	-2.34047	3
3	-1.51445	-1.70568	2		-1.02366	-1.74741	2		-1.57623	-1.50333	3
4	-1.40687	-1.8593	2		-0.84255	-1.8031	2		-0.872589	-1.80143	3
5	-1.01044	-2.00134	2		-1.56069	-1.89773	2		-0.96415	-2.09228	3
6	-1.26656	-1.9282	2		-0.81006	-2.06586	2		-1.24552	-2.35975	3
7	-1.2271	-2.37526	2		-0.716164	-2.29436	2		-1.55064	-1.60498	3
8	-1.14513	-1.34164	2		-1.86114	-1.72236	2		-1.28968	-1.29263	3
9	-1.13834	-1.51335	2		-1.20196	-1.42879	2		-1.01841	-1.5355	3
10	-1.06434	-1.5633	2		-1.6258	-1.7291	2		-1.19759	-1.9643	3
11	-0.873155	-1.52335	2		-1.28124	-1.54596	2		-1.18465	-1.51436	3
12	-1.03044	-1.53697	2		-1.55855	-1.43074	2		-1.12392	-1.89159	3
13	-1.53509	-2.19857	2		-1.19833	-1.85213	2		-1.25471	-1.73321	3
14	-1.01959	-2.11096	2		-1.29579	-2.12694	2		-1.28201	-1.67439	3
15	-1.19975	-1.98261	2		-1.07062	-2.28746	2		-1.1219	-2.10294	3
16	-1.20597	-1.62387	2		-0.976173	-1.86312	2		-1.0995	-2.09028	3
17	-1.31751	-2.16531	2		-0.749848	-2.36944	2		-1.19363	-2.07475	3
18	-1.38874	-2.11322	2		-0.750593	-2.44005	2		-1.10073	-1.93199	3
19	-1.38249	-1.87789	2		-1.19899	-1.96918	2		-1.07633	-1.85602	3
20	-0.966016	-2.19451	2		-1.29665	-1.89474	2		-1.31695	-1.14384	3
21	-0.949447	-1.7347	2		-1.28008	-1.48148	2		-1.13531	-1.58505	3
22	-1.04898	-2.30787	2		-0.607241	-2.50128	2		-1.19254	-1.89164	3
23	-1.54096	-1.65004	2		-1.12305	-1.61686	2		-1.02579	-2.2154	3
24	-0.977041	-1.8224	2		-1.0494	-1.61749	2		-1.14991	-2.06964	3
25	-1.12008	-1.875	2		-0.794427	-2.01963	2		-1.10149	-1.76592	3
26	-0.967608	-1.8949	2		-1.41914	-2.06737	2		-1.01746	-1.81357	3
27	-1.27996	-1.87102	2		-0.978111	-1.63963	2		-1.29194	-1.99267	3
28	-1.12742	-2.08732	2		-1.19207	-1.94838	2		-0.925483	-2.33359	3
29	-1.19742	-1.96833	2		-1.39214	-1.5726	2		-1.0796	-1.69103	3
30	-1.222	-2.13867	2		-1.08529	-1.79364	2		-1.29363	-1.85384	3
31	-2.0962	-1.57186	2		-0.734547	-1.82145	2		-1.07728	-2.13659	3
32	-1.47225	-1.41694	2		-1.7395	-1.51621	2		-1.32587	-1.28405	3
33	-1.75894	-2.01748	2		-0.837079	-2.07429	2		-1.36513	-1.68065	3
34	-1.03032	-1.64005	2		-1.44184	-1.78211	2		-0.777845	-2.47382	3
35	-1.41159	-1.57964	2		-1.05605	-1.77397	2		-1.17532	-1.69579	3
36	-1.22166	-2.15772	2		-1.42255	-1.67077	2		-1.19832	-1.56799	3
37	-1.11159	-1.96757	2		-1.31609	-1.90362	2		-1.30463	-1.53453	3
38	-1.01776	-1.87021	2		-1.19193	-2.21158	2		-1.20409	-1.55503	3
39	-1.20286	-1.93974	2		-1.11459	-1.98264	2		-1.04224	-1.80697	3
40	-0.912285	-2.12039	2		-0.652624	-2.22632	2		-1.25389	-1.49149	3
41	-0.996397	-1.55405	2		-1.3832	-1.45981	2		-1.41452	-1.3522	3
42	-1.13421	-1.42874	2		-1.08918	-1.38497	2		-1.12526	-1.41882	3
43	-1.14398	-1.55448	2		-1.24713	-1.4911	2		-0.900135	-1.8249	3
44	-1.33535	-1.84159	2		-1.35348	-1.85027	2		-0.847574	-2.43986	3
45	-0.971969	-1.67356	2		-1.16967	-1.69424	2		-1.05593	-2.32378	3
46	-1.00196	-1.49206	2		-1.35476	-1.30946	2		-1.10054	-2.09523	3
47	-0.906308	-2.09899	2		-1.26178	-2.02577	2		-0.904191	-2.26675	3
48	-1.21555	-1.56554	2		-1.33231	-1.57832	2		-1.49142	-1.70058	3
49	-1.32796	-1.80513	2		-0.641009	-2.27906	2		-1.23711	-1.97747	3
50	-1.07288	-1.91608	2		-1.2671	-1.76117	2		-1.31524	-2.12264	3
51	-0.912599	-1.59217	2		-1.25687	-1.54411	2		-1.40859	-1.58077	3
52	-1.43891	-1.89589	2		-0.603798	-2.36146	2		-1.07014	-1.9978	3
53	-0.996201	-1.95833	2		-0.953024	-1.96788	2		-1.16039	-1.92191	3
54	-0.874096	-1.27193	2		-1.09682	-1.3359	2		-1.05609	-2.24244	3
55	-1.50403	-1.34459	2		-0.963494	-1.61481	2		-1.24359	-1.98452	3
56	-1.76968	-1.31805	2		-0.740808	-1.69835	2		-0.952973	-2.0558	3
57	-1.02623	-1.78361	2		-1.62433	-1.78774	2		-1.16161	-1.6256	3
58	-1.07023	-1.6748	2		-1.06339	-2.02235	2		-1.07402	-2.1245	3
59	-1.84898	-1.4872	3		-2.04996	-0.843642	4		-1.91636	-1.12912	4
60	-1.68094	-1.5131	3		-1.85049	-1.23306	4		-1.61139	-1.07348	4
61	-1.61931	-1.25809	3		-1.66189	-1.67309	4		-1.59853	-1.00845	4
62	-2.1791	-0.919151	3		-2.36099	-1.05811	4		-2.02002	-0.927254	4
63	-1.49637	-1.40619	3		-1.89779	-1.22799	4		-1.93248	-0.798665	4
64	-1.22617	-1.11795	3		-1.62738	-1.15196	4		-1.55376	-1.28808	4
65	-1.734	-1.33814	3		-1.62557	-1.27861	4		-1.72813	-1.13123	4
66	-1.88126	-1.56727	3		-1.27603	-1.22076	4		-1.51299	-1.62821	4
67	-2.19649	-1.00048	3		-1.41967	-1.40309	4		-1.24706	-1.3055	4
68	-1.52609	-1.16787	3		-1.66825	-0.919778	4		-1.77204	-0.680473	4
69	-1.92117	-1.02021	3		-1.7392	-1.22579	4		-1.42735	-1.11884	4
70	-1.42386	-1.54644	3		-1.74159	-0.993111	4		-1.83275	-1.03481	4
71	-1.25218	-1.14509	3		-1.66063	-1.47821	4		-1.86109	-0.888933	4
72	-1.79888	-0.800926	3		-1.4869	-1.10445	4		-1.60945	-1.59565	4
73	-1.26494	-1.56591	3		-1.78267	-1.10012	4		-1.60883	-1.31282	4
74	-1.8262	-1.0173	3		-1.92291	-1.24343	4		-1.80423	-0.970869	4
75	-1.75365	-1.0922	3		-1.91127	-1.37613	4		-1.74089	-0.732024	4
76	-1.64271	-1.29758	3		-2.00259	-1.34465	4		-1.95351	-0.724543	4
77	-2.33042	-0.739267	3		-1.44271	-1.26889	4		-1.66231	-1.40738	4
78	-1.75442	-1.4791	3		-1.96805	-1.4312	4		-2.07646	-1.20571	4
79	-1.64594	-1.11004	3		-1.98177	-0.848239	4		-1.5931	-1.46015	4
80	-1.33082	-1.25027	3		-1.68837	-1.27583	4		-1.80527	-0.69308	4
81	-1.38787	-1.08492	3		-1.7029	-1.32845	4		-1.45738	-0.981082	4
82	-1.35486	-1.232	3		-1.99169	-0.954923	4		-1.36653	-1.57653	4
83	-1.90017	-1.02232	3		-1.6488	-0.975684	4		-1.65506	-1.40169	4
84	-1.98799	-1.1998	3		-1.38013	-1.37392	4		-1.32776	-1.5308	4
85	-1.84941	-0.861406	3		-1.43426	-1.16084	4		-1.47588	-1.03939	4
86	-2.02329	-1.32401	3		-1.83903	-1.09173	4		-1.68515	-1.19764	4
87	-1.47294	-1.44745	3		-0.865053	-1.43479	4		-1.3232	-1.24111	4
88	-1.74883	-1.09934	3		-1.69468	-1.20857	4		-1.28631	-1.3206	4
89	-1.38806	-1.38627	3		-1.20466	-1.21051	4		-1.65247	-1.07123	4
90	-1.73096	-0.972727	3		-1.85237	-0.85874	4		-1.63678	-1.38561	4
91	-1.64283	-1.02801	3		-1.70252	-1.09893	4		-1.87083	-1.05069	4
92	-1.89384	-1.1718	3		-1.74657	-0.992384	4		-1.63943	-1.06164	4
93	-1.76014	-1.07027	3		-1.71475	-0.972989	4		-1.59978	-1.17577	4
94	-2.10356	-1.44134	3		-1.58417	-1.21875	4		-1.39547	-1.55737	4
95	-1.72346	-1.01171	3		-1.81137	-1.10014	4		-1.37881	-1.04422	4
96	-1.98976	-0.824725	3		-1.61815	-1.50016	4		-1.55347	-1.01691	4
97	-1.73082	-0.94908	3		-1.65025	-1.1675	4		-1.64993	-1.13678	4
98	-1.47163	-1.00334	3		-1.46222	-1.0968	4		-1.59537	-1.32552	4
99	-1.93905	-1.05195	3		-1.45281	-1.04486	4		-1.3979	-1.83933	4
100	-1.8575	-1.43697	3		-1.89926	-0.971926	4		-1.90876	-1.22445	4
101	-1.45639	-1.35733	3		-1.99089	-1.10001	4		-1.72704	-1.20428	4
102	-1.39804	-1.35345	3		-1.43808	-1.27552	4		-1.33425	-1.24731	4
103	-1.98544	-1.1878	3		-2.23633	-0.909111	4		-1.71017	-0.959753	4
104	-1.32023	-1.218	3		-1.27449	-1.38488	4		-1.40379	-1.19932	4
105	-1.44232	-1.34502	3		-1.82791	-1.22205	4		-2.09485	-0.837133	4
106	-1.78937	-0.847579	3		-1.84254	-0.917946	4		-2.06352	-1.02881	4
107	-1.21308	-1.38326	3		-1.91335	-1.21012	4		-1.80019	-1.36981	4
108	-1.39031	-0.90672	3		-1.95333	-0.974513	4		-1.68724	-1.73544	4
109	-1.81642	-1.19284	3		-2.33345	-1.63054	4		-1.97622	-0.640246	4
110	-1.45967	-1.06326	3		-1.36992	-1.32639	4		-1.74091	-1.0709	4
111	-1.95056	-1.33612	3		-1.6802	-1.14068	4		-1.64328	-1.42023	4
112	-1.63771	-0.993924	3		-1.90538	-0.761249	4		-1.62078	-1.22319	4
113	-1.7862	-1.4513	3		-1.62767	-1.03519	4		-1.20205	-1.36362	4
114	-1.22438	-1.01528	3		-1.36514	-1.14742	4		-1.34934	-1.18107	4
115	-1.63609	-1.44093	3		-1.91155	-1.23235	4		-2.18884	-1.29099	4
116	-1.2505	-1.43924	3		-1.90406	-1.32192	4		-1.86371	-1.11809	4
