# Supplementary material for: Introducing chaos behavior to kernel relevance vector machine (RVM) for four-class EEG classification
Source: PLoS One. 2018 Jun 29;13(6):e0198786. doi: 10.1371/journal.pone.0198786 (PMC6025910; doi:10.1371/journal.pone.0198786)
Supplement: S5 Table — This is the detailed result of 30 experiments per subject and Table 1 is the result of averaging 30 experiments. (XLSX) [file pone.0198786.s005.xlsx]

## Sheet: Sheet1
Detailed data of the results in Table 1 (session T)
Polynomial kernel
	S1	S2	S3	S4	S5	S6	S7	S8	S9
1	0.675	0.5	0.764286	0.532143	0.410714	0.414286	0.725	0.803571	0.739286
2	0.696429	0.475	0.760714	0.539286	0.396429	0.421429	0.728571	0.789286	0.721429
3	0.696429	0.439286	0.782143	0.517857	0.375	0.417857	0.714286	0.814286	0.746429
4	0.692857	0.492857	0.767857	0.525	0.382143	0.4	0.735714	0.796429	0.732143
5	0.671429	0.460714	0.764286	0.510714	0.378571	0.392857	0.725	0.810714	0.739286
6	0.692857	0.464286	0.767857	0.492857	0.389286	0.428571	0.725	0.8	0.757143
7	0.696429	0.467857	0.764286	0.521429	0.371429	0.407143	0.760714	0.8	0.735714
8	0.682143	0.442857	0.796429	0.521429	0.360714	0.428571	0.717857	0.796429	0.721429
9	0.717857	0.457143	0.778571	0.514286	0.389286	0.417857	0.710714	0.796429	0.735714
10	0.728571	0.5	0.757143	0.542857	0.357143	0.414286	0.717857	0.814286	0.721429
11	0.692857	0.471429	0.764286	0.521429	0.403571	0.428571	0.732143	0.803571	0.714286
12	0.682143	0.453571	0.778571	0.528571	0.382143	0.410714	0.7	0.782143	0.746429
13	0.682143	0.475	0.764286	0.521429	0.435714	0.432143	0.739286	0.810714	0.717857
14	0.682143	0.464286	0.767857	0.503571	0.375	0.432143	0.728571	0.8	0.75
15	0.7	0.478571	0.760714	0.521429	0.360714	0.457143	0.732143	0.814286	0.732143
16	0.696429	0.489286	0.775	0.55	0.371429	0.403571	0.735714	0.803571	0.742857
17	0.7	0.439286	0.778571	0.507143	0.421429	0.389286	0.757143	0.8	0.714286
18	0.682143	0.464286	0.775	0.521429	0.389286	0.382143	0.746429	0.789286	0.728571
19	0.732143	0.467857	0.753571	0.517857	0.421429	0.392857	0.735714	0.8	0.739286
20	0.725	0.510714	0.782143	0.539286	0.407143	0.417857	0.728571	0.792857	0.742857
21	0.675	0.460714	0.771429	0.525	0.414286	0.371429	0.717857	0.825	0.742857
22	0.678571	0.478571	0.764286	0.503571	0.364286	0.389286	0.717857	0.785714	0.717857
23	0.678571	0.489286	0.75	0.539286	0.378571	0.414286	0.725	0.8	0.746429
24	0.671429	0.467857	0.771429	0.517857	0.371429	0.378571	0.714286	0.807143	0.735714
25	0.714286	0.489286	0.785714	0.528571	0.378571	0.453571	0.742857	0.810714	0.732143
26	0.685714	0.485714	0.757143	0.514286	0.385714	0.407143	0.703571	0.807143	0.728571
27	0.685714	0.471429	0.778571	0.528571	0.392857	0.45	0.735714	0.817857	0.735714
28	0.703571	0.471429	0.753571	0.510714	0.371429	0.414286	0.746429	0.810714	0.725
29	0.714286	0.471429	0.775	0.525	0.421429	0.435714	0.732143	0.789286	0.714286
30	0.692857	0.485714	0.75	0.507143	0.357143	0.435714	0.746429	0.782143	0.742857
Average	0.694167	0.472857	0.76869	0.521667	0.387143	0.414643	0.729286	0.801786	0.733333
std	0.0168688	0.0175114	0.0111639	0.0128233	0.0213793	0.0217009	0.0144205	0.0107245	0.0116893
Gaussian kernel
	S1	S2	S3	S4	S5	S6	S7	S8	S9
1	0.717857	0.503571	0.785714	0.546429	0.414286	0.446429	0.782143	0.828571	0.742857
2	0.710714	0.492857	0.775	0.535714	0.410714	0.435714	0.757143	0.814286	0.739286
3	0.7	0.489286	0.771429	0.532143	0.403571	0.428571	0.735714	0.814286	0.739286
4	0.696429	0.464286	0.767857	0.528571	0.4	0.425	0.746429	0.810714	0.735714
5	0.692857	0.475	0.760714	0.525	0.4	0.425	0.739286	0.803571	0.735714
6	0.689286	0.464286	0.760714	0.503571	0.4	0.421429	0.735714	0.803571	0.728571
7	0.689286	0.464286	0.757143	0.5	0.396429	0.421429	0.728571	0.8	0.728571
8	0.685714	0.464286	0.757143	0.5	0.392857	0.414286	0.725	0.814286	0.728571
9	0.685714	0.45	0.757143	0.5	0.360714	0.414286	0.721429	0.792857	0.725
10	0.678571	0.45	0.75	0.5	0.382143	0.407143	0.717857	0.785714	0.725
11	0.678571	0.45	0.75	0.496429	0.371429	0.403571	0.717857	0.785714	0.721429
12	0.678571	0.446429	0.742857	0.492857	0.360714	0.4	0.714286	0.778571	0.721429
13	0.667857	0.446429	0.742857	0.492857	0.360714	0.396429	0.707143	0.778571	0.721429
14	0.667857	0.439286	0.742857	0.475	0.346429	0.392857	0.703571	0.778571	0.717857
15	0.717857	0.503571	0.785714	0.535714	0.414286	0.446429	0.782143	0.828571	0.742857
16	0.710714	0.492857	0.775	0.535714	0.410714	0.435714	0.782143	0.814286	0.739286
17	0.7	0.489286	0.771429	0.532143	0.403571	0.428571	0.75	0.814286	0.739286
18	0.7	0.475	0.767857	0.528571	0.4	0.425	0.746429	0.810714	0.735714
19	0.692857	0.475	0.760714	0.525	0.4	0.425	0.735714	0.803571	0.735714
20	0.689286	0.467857	0.760714	0.503571	0.4	0.425	0.75	0.803571	0.728571
21	0.710714	0.464286	0.785714	0.503571	0.396429	0.421429	0.728571	0.8	0.728571
22	0.685714	0.457143	0.757143	0.5	0.382143	0.435714	0.725	0.814286	0.728571
23	0.678571	0.45	0.757143	0.5	0.382143	0.414286	0.721429	0.792857	0.725
24	0.678571	0.45	0.75	0.5	0.382143	0.407143	0.717857	0.785714	0.725
25	0.678571	0.464286	0.75	0.496429	0.360714	0.403571	0.717857	0.785714	0.721429
26	0.678571	0.446429	0.742857	0.492857	0.360714	0.4	0.714286	0.778571	0.721429
27	0.667857	0.446429	0.742857	0.492857	0.360714	0.396429	0.707143	0.778571	0.721429
28	0.667857	0.439286	0.742857	0.475	0.346429	0.392857	0.703571	0.778571	0.717857
29	0.689286	0.439286	0.757143	0.532143	0.410714	0.407143	0.75	0.785714	0.728571
30	0.689286	0.503571	0.75	0.528571	0.403571	0.403571	0.721429	0.785714	0.717857
Average	0.689167	0.465476	0.759286	0.510357	0.387143	0.416667	0.732857	0.798333	0.728929
std	0.0145143	0.0203837	0.0132838	0.0195469	0.0211725	0.0153923	0.0222621	0.0156866	0.00781054
Chaos kernel
	S1	S2	S3	S4	S5	S6	S7	S8	S9
1	0.725	0.514286	0.789286	0.560714	0.45	0.407143	0.760714	0.828571	0.757143
2	0.696429	0.514286	0.785714	0.55	0.432143	0.457143	0.757143	0.821429	0.757143
3	0.710714	0.507143	0.782143	0.539286	0.414286	0.407143	0.75	0.817857	0.757143
4	0.696429	0.507143	0.764286	0.539286	0.414286	0.407143	0.732143	0.817857	0.75
5	0.707143	0.507143	0.764286	0.535714	0.403571	0.407143	0.742857	0.814286	0.739286
6	0.703571	0.5	0.771429	0.535714	0.403571	0.421429	0.732143	0.810714	0.739286
7	0.7	0.485714	0.764286	0.532143	0.396429	0.421429	0.742857	0.810714	0.739286
8	0.696429	0.492857	0.764286	0.528571	0.389286	0.407143	0.739286	0.807143	0.735714
9	0.696429	0.492857	0.764286	0.532143	0.389286	0.407143	0.735714	0.807143	0.735714
10	0.696429	0.485714	0.764286	0.535714	0.389286	0.410714	0.735714	0.807143	0.735714
11	0.696429	0.485714	0.764286	0.521429	0.385714	0.407143	0.735714	0.807143	0.735714
12	0.692857	0.482143	0.764286	0.528571	0.385714	0.407143	0.732143	0.803571	0.735714
13	0.692857	0.478571	0.760714	0.517857	0.385714	0.407143	0.732143	0.807143	0.735714
14	0.692857	0.475	0.757143	0.517857	0.382143	0.407143	0.732143	0.8	0.732143
15	0.689286	0.485714	0.757143	0.517857	0.382143	0.403571	0.728571	0.807143	0.728571
16	0.689286	0.478571	0.764286	0.517857	0.378571	0.403571	0.728571	0.807143	0.728571
17	0.696429	0.485714	0.764286	0.535714	0.378571	0.4	0.728571	0.796429	0.725
18	0.682143	0.471429	0.753571	0.510714	0.378571	0.4	0.721429	0.796429	0.721429
19	0.696429	0.478571	0.764286	0.535714	0.375	0.407143	0.721429	0.796429	0.721429
20	0.696429	0.485714	0.75	0.507143	0.375	0.392857	0.721429	0.796429	0.735714
21	0.696429	0.485714	0.764286	0.528571	0.375	0.392857	0.721429	0.807143	0.735714
22	0.671429	0.457143	0.75	0.503571	0.371429	0.407143	0.717857	0.792857	0.717857
23	0.682143	0.485714	0.764286	0.528571	0.371429	0.407143	0.714286	0.792857	0.735714
24	0.696429	0.453571	0.764286	0.528571	0.371429	0.407143	0.710714	0.807143	0.735714
25	0.696429	0.478571	0.764286	0.528571	0.385714	0.385714	0.732143	0.807143	0.735714
26	0.682143	0.485714	0.764286	0.528571	0.367857	0.407143	0.710714	0.807143	0.735714
27	0.725	0.485714	0.764286	0.528571	0.385714	0.407143	0.732143	0.807143	0.735714
28	0.696429	0.507143	0.764286	0.528571	0.385714	0.407143	0.732143	0.807143	0.735714
29	0.696429	0.453571	0.764286	0.528571	0.385714	0.407143	0.732143	0.807143	0.735714
30	0.725	0.485714	0.764286	0.528571	0.385714	0.407143	0.732143	0.807143	0.735714
Average	0.697381	0.486429	0.764762	0.52869	0.389167	0.4075	0.731548	0.806786	0.73619
std	0.0120086	0.0157333	0.00847925	0.0116195	0.0183906	0.0116145	0.011755	0.00808721	0.00941336
