# Supplementary material for: Introducing chaos behavior to kernel relevance vector machine (RVM) for four-class EEG classification
Source: PLoS One. 2018 Jun 29;13(6):e0198786. doi: 10.1371/journal.pone.0198786 (PMC6025910; doi:10.1371/journal.pone.0198786)
Supplement: S6 Table — This is the detailed result of 30 experiments per subject and Table 2 is the result of averaging 30 experiments. (XLSX) [file pone.0198786.s006.xlsx]

## Sheet: Sheet1
Detailed data of the results in Table 2 (session E)
Polynomial kernel
	S1	S2	S3	S4	S5	S6	S7	S8	S9
1	0.703571	0.496429	0.817857	0.646429	0.528571	0.467857	0.792857	0.860714	0.860714
2	0.703571	0.460714	0.814286	0.639286	0.521429	0.464286	0.782143	0.846429	0.85
3	0.703571	0.460714	0.807143	0.621429	0.517857	0.457143	0.782143	0.835714	0.846429
4	0.7	0.457143	0.807143	0.617857	0.514286	0.453571	0.778571	0.828571	0.846429
5	0.692857	0.457143	0.8	0.614286	0.510714	0.453571	0.778571	0.825	0.842857
6	0.692857	0.453571	0.8	0.607143	0.510714	0.453571	0.778571	0.825	0.839286
7	0.692857	0.453571	0.796429	0.607143	0.510714	0.453571	0.771429	0.825	0.839286
8	0.689286	0.453571	0.796429	0.607143	0.510714	0.45	0.771429	0.821429	0.839286
9	0.689286	0.453571	0.796429	0.607143	0.507143	0.45	0.767857	0.821429	0.839286
10	0.689286	0.45	0.796429	0.603571	0.507143	0.45	0.764286	0.817857	0.835714
11	0.682143	0.45	0.792857	0.603571	0.503571	0.45	0.764286	0.817857	0.835714
12	0.682143	0.45	0.792857	0.603571	0.496429	0.45	0.760714	0.814286	0.832143
13	0.682143	0.45	0.792857	0.603571	0.496429	0.446429	0.760714	0.814286	0.832143
14	0.678571	0.45	0.789286	0.6	0.492857	0.446429	0.757143	0.814286	0.832143
15	0.678571	0.45	0.789286	0.6	0.492857	0.446429	0.757143	0.810714	0.828571
16	0.675	0.442857	0.789286	0.6	0.492857	0.439286	0.757143	0.810714	0.828571
17	0.671429	0.442857	0.785714	0.596429	0.485714	0.435714	0.753571	0.807143	0.828571
18	0.671429	0.442857	0.785714	0.592857	0.485714	0.435714	0.753571	0.807143	0.828571
19	0.671429	0.435714	0.785714	0.592857	0.485714	0.435714	0.753571	0.807143	0.825
20	0.667857	0.435714	0.785714	0.589286	0.482143	0.435714	0.753571	0.803571	0.825
21	0.667857	0.428571	0.785714	0.585714	0.478571	0.435714	0.746429	0.803571	0.821429
22	0.667857	0.442857	0.778571	0.585714	0.478571	0.432143	0.742857	0.803571	0.821429
23	0.664286	0.428571	0.778571	0.582143	0.478571	0.432143	0.739286	0.803571	0.821429
24	0.664286	0.421429	0.778571	0.582143	0.475	0.432143	0.739286	0.8	0.821429
25	0.660714	0.417857	0.789286	0.578571	0.475	0.428571	0.735714	0.8	0.821429
26	0.660714	0.417857	0.775	0.575	0.471429	0.425	0.732143	0.792857	0.821429
27	0.660714	0.417857	0.771429	0.567857	0.464286	0.421429	0.728571	0.792857	0.817857
28	0.657143	0.410714	0.757143	0.567857	0.460714	0.417857	0.728571	0.792857	0.807143
29	0.678571	0.410714	0.757143	0.564286	0.457143	0.417857	0.728571	0.789286	0.807143
30	0.642857	0.407143	0.789286	0.596429	0.492857	0.446429	0.757143	0.814286	0.828571
Average	0.678095	0.441667	0.789405	0.597976	0.492857	0.442143	0.757262	0.813571	0.830833
std	0.0154607	0.0193202	0.0138316	0.0190531	0.018664	0.0129756	0.0177083	0.0159278	0.0119554
Gaussian kernel
	S1	S2	S3	S4	S5	S6	S7	S8	S9
1	0.667857	0.467857	0.810714	0.65	0.528571	0.453571	0.789286	0.85	0.853571
2	0.685714	0.460714	0.810714	0.621429	0.528571	0.453571	0.782143	0.839286	0.85
3	0.667857	0.460714	0.807143	0.621429	0.528571	0.45	0.775	0.832143	0.842857
4	0.696429	0.453571	0.803571	0.621429	0.517857	0.45	0.775	0.828571	0.842857
5	0.692857	0.45	0.803571	0.617857	0.503571	0.45	0.775	0.828571	0.842857
6	0.689286	0.45	0.803571	0.614286	0.5	0.45	0.771429	0.817857	0.839286
7	0.667857	0.446429	0.8	0.610714	0.5	0.446429	0.771429	0.817857	0.839286
8	0.685714	0.446429	0.8	0.610714	0.5	0.446429	0.771429	0.817857	0.839286
9	0.667857	0.442857	0.796429	0.610714	0.492857	0.446429	0.764286	0.814286	0.839286
10	0.678571	0.442857	0.796429	0.603571	0.489286	0.442857	0.764286	0.814286	0.839286
11	0.678571	0.442857	0.796429	0.6	0.485714	0.439286	0.764286	0.814286	0.835714
12	0.678571	0.442857	0.792857	0.6	0.485714	0.439286	0.764286	0.810714	0.835714
13	0.667857	0.439286	0.792857	0.596429	0.485714	0.439286	0.760714	0.807143	0.835714
14	0.667857	0.439286	0.792857	0.596429	0.485714	0.439286	0.757143	0.803571	0.832143
15	0.685714	0.439286	0.789286	0.592857	0.485714	0.439286	0.757143	0.803571	0.832143
16	0.717857	0.435714	0.785714	0.589286	0.482143	0.435714	0.753571	0.807143	0.832143
17	0.710714	0.432143	0.785714	0.589286	0.478571	0.435714	0.753571	0.803571	0.828571
18	0.7	0.432143	0.785714	0.589286	0.478571	0.435714	0.753571	0.803571	0.828571
19	0.696429	0.428571	0.785714	0.585714	0.478571	0.435714	0.753571	0.8	0.828571
20	0.692857	0.428571	0.785714	0.585714	0.475	0.435714	0.753571	0.8	0.825
21	0.689286	0.428571	0.785714	0.582143	0.475	0.425	0.75	0.8	0.825
22	0.689286	0.428571	0.782143	0.582143	0.475	0.425	0.746429	0.796429	0.825
23	0.685714	0.425	0.778571	0.578571	0.471429	0.425	0.746429	0.796429	0.821429
24	0.667857	0.425	0.778571	0.578571	0.467857	0.425	0.739286	0.796429	0.821429
25	0.678571	0.425	0.775	0.575	0.467857	0.425	0.739286	0.792857	0.821429
26	0.678571	0.421429	0.775	0.567857	0.467857	0.421429	0.732143	0.792857	0.817857
27	0.678571	0.421429	0.771429	0.567857	0.464286	0.421429	0.732143	0.789286	0.817857
28	0.667857	0.4	0.764286	0.564286	0.460714	0.417857	0.728571	0.789286	0.817857
29	0.667857	0.4	0.760714	0.560714	0.460714	0.414286	0.721429	0.785714	0.814286
30	0.667857	0.435714	0.789286	0.578571	0.5	0.439286	0.771429	0.828571	0.832143
Average	0.682262	0.436429	0.789524	0.594762	0.487381	0.436786	0.757262	0.809405	0.831905
std	0.0136071	0.0155364	0.0128576	0.0205855	0.0195105	0.0112216	0.0165795	0.015847	0.00996711
Chaos kernel
	S1	S2	S3	S4	S5	S6	S7	S8	S9
1	0.725	0.467857	0.810714	0.639286	0.528571	0.457143	0.792857	0.828571	0.853571
2	0.707143	0.464286	0.810714	0.632143	0.525	0.457143	0.778571	0.828571	0.846429
3	0.696429	0.457143	0.807143	0.632143	0.521429	0.457143	0.778571	0.828571	0.842857
4	0.703571	0.453571	0.807143	0.621429	0.510714	0.45	0.775	0.825	0.842857
5	0.696429	0.453571	0.814286	0.610714	0.510714	0.45	0.775	0.821429	0.835714
6	0.696429	0.45	0.810714	0.621429	0.507143	0.45	0.771429	0.821429	0.835714
7	0.707143	0.446429	0.807143	0.607143	0.503571	0.45	0.771429	0.821429	0.835714
8	0.689286	0.446429	0.803571	0.607143	0.503571	0.442857	0.767857	0.817857	0.832143
9	0.689286	0.442857	0.803571	0.603571	0.496429	0.442857	0.767857	0.814286	0.832143
10	0.689286	0.442857	0.807143	0.6	0.496429	0.439286	0.764286	0.814286	0.832143
11	0.707143	0.442857	0.8	0.6	0.503571	0.439286	0.775	0.825	0.835714
12	0.685714	0.442857	0.8	0.596429	0.492857	0.435714	0.760714	0.814286	0.832143
13	0.707143	0.442857	0.810714	0.6	0.503571	0.432143	0.760714	0.814286	0.825
14	0.682143	0.439286	0.814286	0.585714	0.489286	0.428571	0.757143	0.810714	0.832143
15	0.682143	0.439286	0.810714	0.592857	0.489286	0.428571	0.757143	0.8	0.828571
16	0.696429	0.439286	0.792857	0.592857	0.489286	0.425	0.757143	0.807143	0.828571
17	0.678571	0.435714	0.792857	0.589286	0.489286	0.425	0.753571	0.807143	0.825
18	0.696429	0.435714	0.792857	0.589286	0.485714	0.425	0.75	0.803571	0.828571
19	0.678571	0.432143	0.789286	0.585714	0.528571	0.425	0.746429	0.8	0.828571
20	0.678571	0.432143	0.810714	0.578571	0.528571	0.425	0.746429	0.8	0.825
21	0.678571	0.432143	0.785714	0.578571	0.482143	0.425	0.746429	0.8	0.825
22	0.707143	0.428571	0.810714	0.578571	0.503571	0.421429	0.742857	0.8	0.821429
23	0.725	0.425	0.785714	0.575	0.482143	0.421429	0.742857	0.8	0.821429
24	0.671429	0.421429	0.785714	0.575	0.482143	0.421429	0.742857	0.796429	0.821429
25	0.707143	0.421429	0.782143	0.575	0.503571	0.45	0.739286	0.792857	0.821429
26	0.696429	0.442857	0.814286	0.592857	0.507143	0.442857	0.792857	0.821429	0.832143
27	0.678571	0.464286	0.807143	0.596429	0.521429	0.442857	0.771429	0.825	0.828571
28	0.696429	0.421429	0.810714	0.575	0.525	0.457143	0.771429	0.828571	0.832143
29	0.707143	0.421429	0.814286	0.575	0.521429	0.45	0.778571	0.825	0.832143
30	0.707143	0.439286	0.814286	0.578571	0.489286	0.457143	0.771429	0.828571	0.853571
Average	0.695595	0.440833	0.803571	0.59619	0.504048	0.439167	0.763571	0.814048	0.832262
std	0.0137422	0.012849	0.0102313	0.0186625	0.0153178	0.0128764	0.0147522	0.0116366	0.00856955
