# Supplementary material for: Introducing chaos behavior to kernel relevance vector machine (RVM) for four-class EEG classification
Source: PLoS One. 2018 Jun 29;13(6):e0198786. doi: 10.1371/journal.pone.0198786 (PMC6025910; doi:10.1371/journal.pone.0198786)
Supplement: S7 Table — Average accuracy and standard deviation of two sets (Tables 1 and 2) of data for 9 subjects. (XLSX) [file pone.0198786.s007.xlsx]

## Sheet: Sheet1
The data for drawing Fig 10
polynomial kernel		gaussian kernel		chaos kernel
Accuracy	std	Accuracy	std	Accuracy	std
0.6862	0.0186	0.6853	0.0169	0.6964	0.0174
0.4575	0.0248	0.4506	0.0224	0.4643	0.0273
0.7788	0.0168	0.7741	0.0205	0.784	0.0242
0.5596	0.0428	0.5525	0.0465	0.5625	0.0449
0.44	0.0573	0.437	0.0526	0.4447	0.0574
0.4283	0.0235	0.4266	0.017	0.4232	0.023
0.7433	0.022	0.7443	0.0228	0.7482	0.0233
0.8076	0.0155	0.8035	0.017	0.8107	0.013
0.7823	0.0507	0.7806	0.0503	0.7839	0.0522
