# Supplementary material for: Introducing chaos behavior to kernel relevance vector machine (RVM) for four-class EEG classification
Source: PLoS One. 2018 Jun 29;13(6):e0198786. doi: 10.1371/journal.pone.0198786 (PMC6025910; doi:10.1371/journal.pone.0198786)
Supplement: S8 Table — The data for describing convergence curves of three kernels in Fig 11. (XLSX) [file pone.0198786.s008.xlsx]

## Sheet: Sheet1
This is the source data of Fig 11
Polynomial kernel			Gaussian kernel			Chaos kernel
Time/s	RVs		Time/s	RVs		Time/s	RVs
0.247159	458		0.255487	510		0.219711	499
0.264777	173		0.273221	197		0.245145	283
0.275335	90		0.289567	124		0.265757	222
0.296627	75		0.304922	84		0.283144	145
0.307543	48		0.32076	82		0.300502	112
0.322587	44		0.334143	43		0.313464	68
0.336959	33		0.34345	37		0.326993	64
0.349085	24		0.353997	46		0.344503	85
0.360243	29		0.367605	41		0.35767	48
0.370037	31		0.381138	39		0.371201	57
0.382459	30		0.397428	39		0.382236	31
0.389489	20		0.40703	27		0.391373	33
0.400393	25		0.423471	32		0.400205	25
0.412414	23		0.436408	33		0.409812	23
0.419421	19		0.450191	45		0.417077	29
0.425786	18		0.459494	26		0.427547	31
0.431867	16		0.466645	29		0.437903	29
0.440113	18		0.477989	33		0.44799	25
0.445504	15		0.48703	26		0.457057	28
0.456214	19		0.494284	19		0.468439	24
0.463228	16		0.504711	27		0.474943	26
0.471161	16		0.513419	23		0.482747	24
0.47372	17		0.521447	19		0.487971	17
0.477139	16		0.53296	20		0.497402	23
0.483712	18		0.539243	24		0.509244	31
0.485936	13		0.549472	23		0.51889	23.2
0.491432	15		0.557623	22		0.528572	22.2
0.49749	14		0.561003	20		0.532597	17.4
0.506612	21		0.567058	19		0.541052	23.2
0.511262	13		0.578216	33		0.548398	19
0.522864	18		0.585862	24		0.557526	19.4
0.526491	14		0.589445	19		0.566863	24
0.532752	14		0.597417	18		0.574971	21
0.541923	16		0.605892	22		0.5826	25
0.547077	16		0.610944	17		0.590014	22
0.548902	13		0.617687	16		0.593925	18
0.555664	15		0.620975	21		0.597962	20
0.558152	14		0.62812	19		0.604069	18.6
0.563362	16		0.640399	27		0.608423	18
0.567335	15		0.638941	14		0.614849	19
0.576773	18		0.64272	19		0.623217	19
0.582054	18		0.648754	22		0.626524	18
0.590226	19		0.65777	20		0.634108	15.8
0.594774	16		0.661686	13		0.643909	20
0.594591	13		0.663973	18		0.645849	17.2
0.601439	16		0.66652	19		0.651798	18
0.60223	13		0.672804	18		0.656778	19.6
0.605891	17		0.677648	19		0.661825	20.4
0.61031	12		0.68518	19		0.666314	16
0.612083	16		0.694442	21		0.673621	17
0.614974	15		0.697919	19		0.679537	16.6
0.617693	15		0.707159	20		0.688177	20.6
0.621623	14		0.7149	21		0.694891	16.2
0.626956	15		0.717692	19		0.697126	16
0.631823	14		0.720496	19		0.70966	23.2
0.640006	15		0.727963	19		0.717275	20.2
0.639135	14		0.731804	17		0.728294	16.8
0.640183	12		0.736754	16		0.733491	21.2
0.64535	15		0.745702	22		0.737028	22.2
0.653562	17		0.749638	14		0.742718	21.6
0.657679	13		0.752107	17		0.746894	18
0.65913	12		0.759505	19		0.75214	18
0.661156	15		0.76129	18		0.760064	18
0.664144	14		0.765854	16		0.767181	16.2
0.665053	15		0.767523	18		0.774424	19.4
0.670158	14		0.77042	17		0.780943	18.2
0.676429	16		0.771808	19		0.793319	21
0.679351	14		0.783067	19.2		0.803204	20
0.681973	13		0.787902	17		0.80676	14.6
0.682851	13		0.788676	15		0.812749	14
0.68292	12		0.794977	18		0.81854	20
0.68351	13		0.802133	22		0.825542	18.2
0.682875	13		0.804057	15		0.828098	17
0.686437	15		0.809051	18		0.833299	18.2
0.693942	16		0.811795	17		0.839084	20.2
0.699032	14		0.817733	18		0.846785	19.8
0.697891	12		0.826782	20		0.8546	19
0.704692	13		0.831682	16		0.85663	17
0.711876	17		0.831647	19		0.857751	19
0.715594	13		0.835169	16		0.865257	16.2
0.716366	13		0.843754	20		0.874086	19.2
0.719096	15		0.846904	17		0.878051	21
0.721804	14		0.846523	16.2		0.884436	14.6
0.722487	15		0.849431	18		0.889867	17.8
0.722832	13		0.852105	18		0.89197	14.4
0.7225	12		0.858425	19		0.893625	17.2
0.721919	13		0.86195	14		0.898282	14.6
0.722548	14		0.861211	17		0.906695	19
0.729765	13		0.867363	18		0.909627	17
0.730488	13		0.867585	15		0.917866	18.4
0.73294	12		0.873631	17		0.92082	15.8
0.738879	14		0.87487	18		0.939052	20.6
0.740388	15		0.879143	23		0.945885	18.2
0.742892	13		0.887942	19		0.948408	17.2
0.746729	12		0.893071	20		0.953669	16
0.749402	15		0.898607	18		0.954041	17
0.749637	12		0.898612	15		0.958128	16.2
0.753341	14		0.900267	17		0.963899	19.4
0.756617	13		0.903574	16		0.96733	15
0.75714	12		0.90936	16		0.978866	15.4
