# Supplementary material for: Introducing chaos behavior to kernel relevance vector machine (RVM) for four-class EEG classification
Source: PLoS One. 2018 Jun 29;13(6):e0198786. doi: 10.1371/journal.pone.0198786 (PMC6025910; doi:10.1371/journal.pone.0198786)
Supplement: S9 Table — The data of the trained weights computed by three RVM kernel functions. (XLSX) [file pone.0198786.s009.xlsx]

## Sheet: Sheet1
This is the data for drawing Fig12
chaos W12			gauss W12			poly W12
Weights	Index		Weights	Index		Weights	Index
-148.813	45		8.66968	4		0.0858288	29
-0.388865	48		-11.4207	74		-0.0835119	105
113.168	89
chaos W23			gauss W23			poly W23
Weights	Index		Weights	Index		Weights	Index
-123.663	72		-1.39544	23		0.212533	20
102.76	103		-14.6735	31		-0.225451	93
			-2.30628e-07	35
			8.845	43
