# Supplementary material for: Introducing chaos behavior to kernel relevance vector machine (RVM) for four-class EEG classification
Source: PLoS One. 2018 Jun 29;13(6):e0198786. doi: 10.1371/journal.pone.0198786 (PMC6025910; doi:10.1371/journal.pone.0198786)
Supplement: S10 Table — The detailed data for explain the influence of the parameter beta, in the chaos kernel, on the classification results. (XLSX) [file pone.0198786.s010.xlsx]

## Sheet: Sheet1
The data of Fig 13
Accuracy		beta
0.649471		0.2
0.648347		0.4
0.652513		0.5
0.649603		0.7
0.650353		0.9
0.649173		1.1
0.650079		1.3
0.649493		1.5
0.648715		1.7
0.648363		1.9
0.647766		2.1
0.64795		2.3
0.648028		2.5
0.648082		2.7
0.647955		2.9
0.64777		3.1
0.647998		3.3
0.648272		3.5
0.647782		3.7
0.647759		3.9
0.64787		4.1
0.648003		4.3
0.647518		4.5
0.647234		4.7
0.647251		4.9
0.647354		5.1
0.647339		5.3
0.647314		5.5
0.647281		5.7
0.647274		5.9
0.647231		6.1
0.647183		6.3
0.647124		6.5
0.647049		6.7
0.647042		6.9
0.646892		7.1
0.646757		7.3
0.646778		7.5
0.646629		7.7
0.646474		7.9
0.646259		8.1
0.646273		8.3
0.646132		8.5
0.646227		8.7
0.64617		8.9
0.646101		9.1
0.646152		9.3
0.64621		9.5
0.64617		9.7
0.646079		9.9
